# Supplementary material for: Percentage-based Author Contribution Index: a universal measure of author contribution to scientific articles
Source: Res Integr Peer Rev. 2017 Nov 3;2:18. doi: 10.1186/s41073-017-0042-y (PMC5803580; doi:10.1186/s41073-017-0042-y)
Supplement: Supplementary file 3 — Raw data obtained from the online co-authorship survey. (CSV 77 kb) [file 41073_2017_42_MOESM3_ESM.csv]

	Individual	DateSurvey	V4	CountryBased	Years	Position	totalPapers	n	Ci	ACI	log10(ACI)
816	2	Sep 9, 2016 11:25:05 PM	Complete	New Zealand	16	Tenure ECR	25	3	0.9	26.99999999	1.431363764
817	2	Sep 9, 2016 11:25:05 PM	Complete	New Zealand	16	Tenure ECR	25	4	0.15	0.705882353	-0.151267675
818	2	Sep 9, 2016 11:25:05 PM	Complete	New Zealand	16	Tenure ECR	25	5	0.05	0.263157895	-0.579783597
819	2	Sep 9, 2016 11:25:05 PM	Complete	New Zealand	16	Tenure ECR	25	4	0.2	1	0
820	2	Sep 9, 2016 11:25:05 PM	Complete	New Zealand	16	Tenure ECR	25	4	0.3	1.714285714	0.234083206
821	2	Sep 9, 2016 11:25:05 PM	Complete	New Zealand	16	Tenure ECR	25	5	0.1	0.555555556	-0.255272505
822	2	Sep 9, 2016 11:25:05 PM	Complete	New Zealand	16	Tenure ECR	25	5	0.7	11.66666668	1.06694679
823	2	Sep 9, 2016 11:25:05 PM	Complete	New Zealand	16	Tenure ECR	25	3	0.1	0.333333333	-0.477121255
824	2	Sep 9, 2016 11:25:05 PM	Complete	New Zealand	16	Tenure ECR	25	5	0.25	1.666666668	0.22184875
825	2	Sep 9, 2016 11:25:05 PM	Complete	New Zealand	16	Tenure ECR	25	10	0.12	1.363636364	0.134698574
826	2	Sep 9, 2016 11:25:05 PM	Complete	New Zealand	16	Tenure ECR	25	4	0.05	0.210526316	-0.67669361
827	2	Sep 9, 2016 11:25:05 PM	Complete	New Zealand	16	Tenure ECR	25	6	0.15	1.05882353	0.024823584
828	2	Sep 9, 2016 11:25:05 PM	Complete	New Zealand	16	Tenure ECR	25	5	0.15	0.882352942	-0.054357662
829	2	Sep 9, 2016 11:25:05 PM	Complete	New Zealand	16	Tenure ECR	25	3	0.85	16.99999999	1.230448921
830	2	Sep 9, 2016 11:25:05 PM	Complete	New Zealand	16	Tenure ECR	25	5	0.15	0.882352942	-0.054357662
831	2	Sep 9, 2016 11:25:05 PM	Complete	New Zealand	16	Tenure ECR	25	5	0.15	0.882352942	-0.054357662
832	2	Sep 9, 2016 11:25:05 PM	Complete	New Zealand	16	Tenure ECR	25	4	0.3	1.714285714	0.234083206
833	2	Sep 9, 2016 11:25:05 PM	Complete	New Zealand	16	Tenure ECR	25	4	0.25	1.333333335	0.124938737
834	2	Sep 9, 2016 11:25:05 PM	Complete	New Zealand	16	Tenure ECR	25	9	0.25	3.000000002	0.477121255
835	2	Sep 9, 2016 11:25:05 PM	Complete	New Zealand	16	Tenure ECR	25	3	0.3	1.285714284	0.109144469
836	2	Sep 9, 2016 11:25:05 PM	Complete	New Zealand	16	Tenure ECR	25	3	0.25	1	0
837	2	Sep 9, 2016 11:25:05 PM	Complete	New Zealand	16	Tenure ECR	25	6	0.1	0.666666667	-0.176091259
716	3	Sep 10, 2016 1:22:47 AM	Complete	New Zealand	7	No Response	11	1	0.9	8.999999991	0.954242509
717	3	Sep 10, 2016 1:22:47 AM	Complete	New Zealand	7	No Response	11	1	0.9	8.999999991	0.954242509
718	3	Sep 10, 2016 1:22:47 AM	Complete	New Zealand	7	No Response	11	1	0.9	8.999999991	0.954242509
719	3	Sep 10, 2016 1:22:47 AM	Complete	New Zealand	7	No Response	11	1	0.9	8.999999991	0.954242509
720	3	Sep 10, 2016 1:22:47 AM	Complete	New Zealand	7	No Response	11	2	0.85	11.33333332	1.054357662
721	3	Sep 10, 2016 1:22:47 AM	Complete	New Zealand	7	No Response	11	2	0.85	11.33333332	1.054357662
722	3	Sep 10, 2016 1:22:47 AM	Complete	New Zealand	7	No Response	11	3	0.6	4.500000002	0.653212514
723	3	Sep 10, 2016 1:22:47 AM	Complete	New Zealand	7	No Response	11	4	0.6	5.999999995	0.77815125
724	3	Sep 10, 2016 1:22:47 AM	Complete	New Zealand	7	No Response	11	4	0.6	5.999999995	0.77815125
725	3	Sep 10, 2016 1:22:47 AM	Complete	New Zealand	7	No Response	11	4	0.2	1	0
726	3	Sep 10, 2016 1:22:47 AM	Complete	New Zealand	7	No Response	11	5	0.3	2.142857143	0.330993219
727	4	Sep 10, 2016 3:13:53 AM	Complete	New Zealand	20	No Response	20	2	0.25	0.666666667	-0.176091259
728	4	Sep 10, 2016 3:13:53 AM	Complete	New Zealand	20	No Response	20	3	0.8	12	1.079181246
729	4	Sep 10, 2016 3:13:53 AM	Complete	New Zealand	20	No Response	20	3	0.4	2.000000002	0.301029996
730	4	Sep 10, 2016 3:13:53 AM	Complete	New Zealand	20	No Response	20	3	0.33	1.477611941	0.169560392
731	4	Sep 10, 2016 3:13:53 AM	Complete	New Zealand	20	No Response	20	3	0.25	1	0
732	4	Sep 10, 2016 3:13:53 AM	Complete	New Zealand	20	No Response	20	3	0.2	0.749999999	-0.124938737
733	4	Sep 10, 2016 3:13:53 AM	Complete	New Zealand	20	No Response	20	3	0.2	0.749999999	-0.124938737
734	4	Sep 10, 2016 3:13:53 AM	Complete	New Zealand	20	No Response	20	3	0.2	0.749999999	-0.124938737
735	4	Sep 10, 2016 3:13:53 AM	Complete	New Zealand	20	No Response	20	3	0.15	0.529411765	-0.276206412
736	4	Sep 10, 2016 3:13:53 AM	Complete	New Zealand	20	No Response	20	3	0.1	0.333333333	-0.477121255
737	4	Sep 10, 2016 3:13:53 AM	Complete	New Zealand	20	No Response	20	4	0.4	2.666666665	0.425968732
738	4	Sep 10, 2016 3:13:53 AM	Complete	New Zealand	20	No Response	20	4	0.1	0.444444445	-0.352182518
739	4	Sep 10, 2016 3:13:53 AM	Complete	New Zealand	20	No Response	20	5	0.7	11.66666668	1.06694679
740	4	Sep 10, 2016 3:13:53 AM	Complete	New Zealand	20	No Response	20	5	0.4	3.333333331	0.522878745
741	4	Sep 10, 2016 3:13:53 AM	Complete	New Zealand	20	No Response	20	6	0.8	24.00000002	1.380211242
742	4	Sep 10, 2016 3:13:53 AM	Complete	New Zealand	20	No Response	20	6	0.8	24.00000002	1.380211242
743	4	Sep 10, 2016 3:13:53 AM	Complete	New Zealand	20	No Response	20	7	0.05	0.368421053	-0.433655561
744	4	Sep 10, 2016 3:13:53 AM	Complete	New Zealand	20	No Response	20	7	0.05	0.368421053	-0.433655561
745	4	Sep 10, 2016 3:13:53 AM	Complete	New Zealand	20	No Response	20	8	0.5	8	0.903089987
746	4	Sep 10, 2016 3:13:53 AM	Complete	New Zealand	20	No Response	20	17	0.05	0.894736841	-0.04830468
747	5	Sep 10, 2016 3:54:09 AM	Complete	Finland	12	No Response	4	3	0.8	12	1.079181246
748	5	Sep 10, 2016 3:54:09 AM	Complete	Finland	12	No Response	4	4	0.8	16.00000001	1.204119983
749	5	Sep 10, 2016 3:54:09 AM	Complete	Finland	12	No Response	4	4	0.4	2.666666665	0.425968732
750	5	Sep 10, 2016 3:54:09 AM	Complete	Finland	12	No Response	4	10	0.2	2.500000002	0.397940009
751	6	Sep 10, 2016 5:25:58 AM	Complete	United Kingdom	17	No Response	3	1	0.5	1	0
752	6	Sep 10, 2016 5:25:58 AM	Complete	United Kingdom	17	No Response	3	3	0.4	2.000000002	0.301029996
753	6	Sep 10, 2016 5:25:58 AM	Complete	United Kingdom	17	No Response	3	9	0.5	8.999999991	0.954242509
756	7	Sep 10, 2016 6:27:31 AM	Complete	United Kingdom	36	No Response	18	2	0.7	4.666666667	0.669006781
757	7	Sep 10, 2016 6:27:31 AM	Complete	United Kingdom	36	No Response	18	2	0.4	1.333333335	0.124938737
758	7	Sep 10, 2016 6:27:31 AM	Complete	United Kingdom	36	No Response	18	2	0.4	1.333333335	0.124938737
759	7	Sep 10, 2016 6:27:31 AM	Complete	United Kingdom	36	No Response	18	3	0.6	4.500000002	0.653212514
760	7	Sep 10, 2016 6:27:31 AM	Complete	United Kingdom	36	No Response	18	3	0.5	3.000000002	0.477121255
761	7	Sep 10, 2016 6:27:31 AM	Complete	United Kingdom	36	No Response	18	3	0.5	3.000000002	0.477121255
762	7	Sep 10, 2016 6:27:31 AM	Complete	United Kingdom	36	No Response	18	3	0.4	2.000000002	0.301029996
763	7	Sep 10, 2016 6:27:31 AM	Complete	United Kingdom	36	No Response	18	3	0.2	0.749999999	-0.124938737
764	7	Sep 10, 2016 6:27:31 AM	Complete	United Kingdom	36	No Response	18	4	0.3	1.714285714	0.234083206
765	7	Sep 10, 2016 6:27:31 AM	Complete	United Kingdom	36	No Response	18	4	0.3	1.714285714	0.234083206
766	7	Sep 10, 2016 6:27:31 AM	Complete	United Kingdom	36	No Response	18	5	0.2	1.25	0.096910013
767	7	Sep 10, 2016 6:27:31 AM	Complete	United Kingdom	36	No Response	18	7	0.2	1.750000001	0.243038049
768	7	Sep 10, 2016 6:27:31 AM	Complete	United Kingdom	36	No Response	18	8	0.1	0.88888889	-0.051152522
769	7	Sep 10, 2016 6:27:31 AM	Complete	United Kingdom	36	No Response	18	11	0.15	1.941176468	0.288065018
770	7	Sep 10, 2016 6:27:31 AM	Complete	United Kingdom	36	No Response	18	11	0.1	1.222222223	0.087150176
771	7	Sep 10, 2016 6:27:31 AM	Complete	United Kingdom	36	No Response	18	15	0.05	0.789473684	-0.102662342
772	7	Sep 10, 2016 6:27:31 AM	Complete	United Kingdom	36	No Response	18	20	0.05	1.05263158	0.022276395
776	8	Sep 10, 2016 7:09:55 AM	Complete	United Kingdom	4.5	No Response	3	2	0.75	5.999999995	0.77815125
777	8	Sep 10, 2016 7:09:55 AM	Complete	United Kingdom	4.5	No Response	3	3	0.6	4.500000002	0.653212514
778	8	Sep 10, 2016 7:09:55 AM	Complete	United Kingdom	4.5	No Response	3	4	0.2	1	0
754	9	Sep 10, 2016 6:17:36 PM	Complete	Mexico	7	No Response	2	1	0.7	2.333333332	0.367976785
755	9	Sep 10, 2016 6:17:36 PM	Complete	Mexico	7	No Response	2	4	0.7	9.333333341	0.970036777
773	10	Sep 10, 2016 7:00:10 PM	Complete	USA	6	No Response	3	2	0.7	4.666666667	0.669006781
774	10	Sep 10, 2016 7:00:10 PM	Complete	USA	6	No Response	3	6	0.4	3.999999997	0.602059991
775	10	Sep 10, 2016 7:00:10 PM	Complete	USA	6	No Response	3	6	0.2	1.5	0.176091259
787	11	Sep 11, 2016 5:27:19 PM	Complete	Canada	28	No Response	9	2	0.7	4.666666667	0.669006781
788	11	Sep 11, 2016 5:27:19 PM	Complete	Canada	28	No Response	9	2	0.2	0.5	-0.301029996
789	11	Sep 11, 2016 5:27:19 PM	Complete	Canada	28	No Response	9	3	0.5	3.000000002	0.477121255
790	11	Sep 11, 2016 5:27:19 PM	Complete	Canada	28	No Response	9	3	0.15	0.529411765	-0.276206412
791	11	Sep 11, 2016 5:27:19 PM	Complete	Canada	28	No Response	9	3	0.1	0.333333333	-0.477121255
792	11	Sep 11, 2016 5:27:19 PM	Complete	Canada	28	No Response	9	4	0.15	0.705882353	-0.151267675
793	11	Sep 11, 2016 5:27:19 PM	Complete	Canada	28	No Response	9	5	0.1	0.555555556	-0.255272505
794	11	Sep 11, 2016 5:27:19 PM	Complete	Canada	28	No Response	9	10	0.1	1.111111112	0.045757491
779	12	Sep 11, 2016 10:58:54 PM	Complete	New Zealand	14	No Response	8	1	0.95	19	1.278753601
780	12	Sep 11, 2016 10:58:54 PM	Complete	New Zealand	14	No Response	8	1	0.5	1	0
781	12	Sep 11, 2016 10:58:54 PM	Complete	New Zealand	14	No Response	8	3	0.5	3.000000002	0.477121255
782	12	Sep 11, 2016 10:58:54 PM	Complete	New Zealand	14	No Response	8	3	0.3	1.285714284	0.109144469
783	12	Sep 11, 2016 10:58:54 PM	Complete	New Zealand	14	No Response	8	4	0.85	22.66666667	1.355387658
784	12	Sep 11, 2016 10:58:54 PM	Complete	New Zealand	14	No Response	8	10	0.05	0.526315789	-0.278753601
785	12	Sep 11, 2016 10:58:54 PM	Complete	New Zealand	14	No Response	8	11	0.15	1.941176468	0.288065018
786	12	Sep 11, 2016 10:58:54 PM	Complete	New Zealand	14	No Response	8	52	0.02	1.061224491	0.025807264
795	13	Sep 12, 2016 12:32:33 AM	Complete	New Zealand	9	No Response	3	2	0.15	0.352941176	-0.452297671
796	13	Sep 12, 2016 12:32:33 AM	Complete	New Zealand	9	No Response	3	4	0.8	16.00000001	1.204119983
797	13	Sep 12, 2016 12:32:33 AM	Complete	New Zealand	9	No Response	3	4	0.1	0.444444445	-0.352182518
798	14	Sep 15, 2016 6:27:23 AM	Complete	United Kingdom	16	No Response	15	4	0.15	0.705882353	-0.151267675
799	14	Sep 15, 2016 6:27:23 AM	Complete	United Kingdom	16	No Response	15	4	0.15	0.705882353	-0.151267675
800	14	Sep 15, 2016 6:27:23 AM	Complete	United Kingdom	16	No Response	15	4	0.15	0.705882353	-0.151267675
801	14	Sep 15, 2016 6:27:23 AM	Complete	United Kingdom	16	No Response	15	4	0.15	0.705882353	-0.151267675
802	14	Sep 15, 2016 6:27:23 AM	Complete	United Kingdom	16	No Response	15	5	0.15	0.882352942	-0.054357662
803	14	Sep 15, 2016 6:27:23 AM	Complete	United Kingdom	16	No Response	15	5	0.15	0.882352942	-0.054357662
804	14	Sep 15, 2016 6:27:23 AM	Complete	United Kingdom	16	No Response	15	5	0.1	0.555555556	-0.255272505
805	14	Sep 15, 2016 6:27:23 AM	Complete	United Kingdom	16	No Response	15	6	0.55	7.333333332	0.865301426
806	14	Sep 15, 2016 6:27:23 AM	Complete	United Kingdom	16	No Response	15	6	0.15	1.05882353	0.024823584
807	14	Sep 15, 2016 6:27:23 AM	Complete	United Kingdom	16	No Response	15	6	0.1	0.666666667	-0.176091259
808	14	Sep 15, 2016 6:27:23 AM	Complete	United Kingdom	16	No Response	15	7	0.15	1.235294117	0.091770373
809	14	Sep 15, 2016 6:27:23 AM	Complete	United Kingdom	16	No Response	15	7	0.1	0.777777779	-0.109144469
810	14	Sep 15, 2016 6:27:23 AM	Complete	United Kingdom	16	No Response	15	8	0.05	0.421052632	-0.375663614
811	14	Sep 15, 2016 6:27:23 AM	Complete	United Kingdom	16	No Response	15	9	0.05	0.47368421	-0.324511092
812	14	Sep 15, 2016 6:27:23 AM	Complete	United Kingdom	16	No Response	15	23	0.05	1.210526316	0.082974235
813	16	Sep 22, 2016 12:48:41 AM	Complete	New Zealand	4	PostGrad	4	1	0.7	2.333333332	0.367976785
814	16	Sep 22, 2016 12:48:41 AM	Complete	New Zealand	4	PostGrad	4	2	0.6	3.000000002	0.477121255
815	16	Sep 22, 2016 12:48:41 AM	Complete	New Zealand	4	PostGrad	4	5	0.15	0.882352942	-0.054357662
701	17	Oct 5, 2016 12:26:27 PM	Complete	USA	16	No Response	15	2	0.4	1.333333335	0.124938737
702	17	Oct 5, 2016 12:26:27 PM	Complete	USA	16	No Response	15	3	0.5	3.000000002	0.477121255
703	17	Oct 5, 2016 12:26:27 PM	Complete	USA	16	No Response	15	3	0.5	3.000000002	0.477121255
704	17	Oct 5, 2016 12:26:27 PM	Complete	USA	16	No Response	15	3	0.4	2.000000002	0.301029996
705	17	Oct 5, 2016 12:26:27 PM	Complete	USA	16	No Response	15	3	0.3	1.285714284	0.109144469
706	17	Oct 5, 2016 12:26:27 PM	Complete	USA	16	No Response	15	3	0.3	1.285714284	0.109144469
707	17	Oct 5, 2016 12:26:27 PM	Complete	USA	16	No Response	15	3	0.1	0.333333333	-0.477121255
708	17	Oct 5, 2016 12:26:27 PM	Complete	USA	16	No Response	15	4	0.6	5.999999995	0.77815125
709	17	Oct 5, 2016 12:26:27 PM	Complete	USA	16	No Response	15	4	0.5	3.999999997	0.602059991
710	17	Oct 5, 2016 12:26:27 PM	Complete	USA	16	No Response	15	5	0.2	1.25	0.096910013
711	17	Oct 5, 2016 12:26:27 PM	Complete	USA	16	No Response	15	5	0.1	0.555555556	-0.255272505
712	17	Oct 5, 2016 12:26:27 PM	Complete	USA	16	No Response	15	6	0.8	24.00000002	1.380211242
713	17	Oct 5, 2016 12:26:27 PM	Complete	USA	16	No Response	15	7	0.6	10.5	1.021189299
714	17	Oct 5, 2016 12:26:27 PM	Complete	USA	16	No Response	15	7	0.1	0.777777779	-0.109144469
715	17	Oct 5, 2016 12:26:27 PM	Complete	USA	16	No Response	15	8	0.1	0.88888889	-0.051152522
616	18	Oct 28, 2016 3:42:10 PM	Complete	United Kingdom	4	PostGrad	2	3	0.7	7	0.84509804
617	18	Oct 28, 2016 3:42:10 PM	Complete	United Kingdom	4	PostGrad	2	4	0.3	1.714285714	0.234083206
641	19	Oct 29, 2016 2:01:19 AM	Complete	Denmark	10	No Response	3	4	0.2	1	0
642	19	Oct 29, 2016 2:01:19 AM	Complete	Denmark	10	No Response	3	5	0.4	3.333333331	0.522878745
643	19	Oct 29, 2016 2:01:19 AM	Complete	Denmark	10	No Response	3	7	0.6	10.5	1.021189299
618	20	Oct 29, 2016 12:14:26 PM	Complete	Denmark	19	No Response	23	2	0.35	1.076923076	0.032184683
619	20	Oct 29, 2016 12:14:26 PM	Complete	Denmark	19	No Response	23	3	0.3	1.285714284	0.109144469
620	20	Oct 29, 2016 12:14:26 PM	Complete	Denmark	19	No Response	23	3	0.3	1.285714284	0.109144469
621	20	Oct 29, 2016 12:14:26 PM	Complete	Denmark	19	No Response	23	3	0.3	1.285714284	0.109144469
622	20	Oct 29, 2016 12:14:26 PM	Complete	Denmark	19	No Response	23	3	0.25	1	0
623	20	Oct 29, 2016 12:14:26 PM	Complete	Denmark	19	No Response	23	3	0.25	1	0
624	20	Oct 29, 2016 12:14:26 PM	Complete	Denmark	19	No Response	23	3	0.25	1	0
625	20	Oct 29, 2016 12:14:26 PM	Complete	Denmark	19	No Response	23	3	0.25	1	0
626	20	Oct 29, 2016 12:14:26 PM	Complete	Denmark	19	No Response	23	3	0.2	0.749999999	-0.124938737
627	20	Oct 29, 2016 12:14:26 PM	Complete	Denmark	19	No Response	23	3	0.15	0.529411765	-0.276206412
628	20	Oct 29, 2016 12:14:26 PM	Complete	Denmark	19	No Response	23	4	0.25	1.333333335	0.124938737
629	20	Oct 29, 2016 12:14:26 PM	Complete	Denmark	19	No Response	23	4	0.2	1	0
630	20	Oct 29, 2016 12:14:26 PM	Complete	Denmark	19	No Response	23	4	0.2	1	0
631	20	Oct 29, 2016 12:14:26 PM	Complete	Denmark	19	No Response	23	4	0.15	0.705882353	-0.151267675
632	20	Oct 29, 2016 12:14:26 PM	Complete	Denmark	19	No Response	23	4	0.15	0.705882353	-0.151267675
633	20	Oct 29, 2016 12:14:26 PM	Complete	Denmark	19	No Response	23	5	0.25	1.666666668	0.22184875
634	20	Oct 29, 2016 12:14:26 PM	Complete	Denmark	19	No Response	23	6	0.25	2.000000002	0.301029996
635	20	Oct 29, 2016 12:14:26 PM	Complete	Denmark	19	No Response	23	6	0.15	1.05882353	0.024823584
636	20	Oct 29, 2016 12:14:26 PM	Complete	Denmark	19	No Response	23	7	0.25	2.333333332	0.367976785
637	20	Oct 29, 2016 12:14:26 PM	Complete	Denmark	19	No Response	23	7	0.15	1.235294117	0.091770373
638	20	Oct 29, 2016 12:14:26 PM	Complete	Denmark	19	No Response	23	7	0.15	1.235294117	0.091770373
639	20	Oct 29, 2016 12:14:26 PM	Complete	Denmark	19	No Response	23	14	0.15	2.470588235	0.392800369
640	20	Oct 29, 2016 12:14:26 PM	Complete	Denmark	19	No Response	23	14	0.1	1.555555555	0.191885526
644	21	Oct 30, 2016 4:22:30 PM	Complete	Denmark	16	No Response	10	4	0.5	3.999999997	0.602059991
645	21	Oct 30, 2016 4:22:30 PM	Complete	Denmark	16	No Response	10	4	0.5	3.999999997	0.602059991
646	21	Oct 30, 2016 4:22:30 PM	Complete	Denmark	16	No Response	10	6	0.4	3.999999997	0.602059991
647	21	Oct 30, 2016 4:22:30 PM	Complete	Denmark	16	No Response	10	6	0.25	2.000000002	0.301029996
648	21	Oct 30, 2016 4:22:30 PM	Complete	Denmark	16	No Response	10	6	0.2	1.5	0.176091259
649	21	Oct 30, 2016 4:22:30 PM	Complete	Denmark	16	No Response	10	7	0.1	0.777777779	-0.109144469
650	21	Oct 30, 2016 4:22:30 PM	Complete	Denmark	16	No Response	10	8	0.3	3.428571431	0.535113202
651	21	Oct 30, 2016 4:22:30 PM	Complete	Denmark	16	No Response	10	9	0.05	0.47368421	-0.324511092
652	21	Oct 30, 2016 4:22:30 PM	Complete	Denmark	16	No Response	10	10	0.2	2.500000002	0.397940009
653	21	Oct 30, 2016 4:22:30 PM	Complete	Denmark	16	No Response	10	17	0.05	0.894736841	-0.04830468
654	22	Oct 31, 2016 3:23:41 AM	Complete	Finland	16	No Response	32	2	0.25	0.666666667	-0.176091259
655	22	Oct 31, 2016 3:23:41 AM	Complete	Finland	16	No Response	32	3	0.9	26.99999999	1.431363764
656	22	Oct 31, 2016 3:23:41 AM	Complete	Finland	16	No Response	32	3	0.33	1.477611941	0.169560392
657	22	Oct 31, 2016 3:23:41 AM	Complete	Finland	16	No Response	32	4	0.9	36.00000002	1.556302501
658	22	Oct 31, 2016 3:23:41 AM	Complete	Finland	16	No Response	32	4	0.4	2.666666665	0.425968732
659	22	Oct 31, 2016 3:23:41 AM	Complete	Finland	16	No Response	32	4	0.33	1.970149256	0.294499129
660	22	Oct 31, 2016 3:23:41 AM	Complete	Finland	16	No Response	32	4	0.1	0.444444445	-0.352182518
661	22	Oct 31, 2016 3:23:41 AM	Complete	Finland	16	No Response	32	4	0.1	0.444444445	-0.352182518
662	22	Oct 31, 2016 3:23:41 AM	Complete	Finland	16	No Response	32	4	0.1	0.444444445	-0.352182518
663	22	Oct 31, 2016 3:23:41 AM	Complete	Finland	16	No Response	32	5	0.9	45.00000002	1.653212514
664	22	Oct 31, 2016 3:23:41 AM	Complete	Finland	16	No Response	32	5	0.5	4.999999996	0.698970004
665	22	Oct 31, 2016 3:23:41 AM	Complete	Finland	16	No Response	32	5	0.25	1.666666668	0.22184875
666	22	Oct 31, 2016 3:23:41 AM	Complete	Finland	16	No Response	32	5	0.25	1.666666668	0.22184875
667	22	Oct 31, 2016 3:23:41 AM	Complete	Finland	16	No Response	32	5	0.2	1.25	0.096910013
668	22	Oct 31, 2016 3:23:41 AM	Complete	Finland	16	No Response	32	5	0.1	0.555555556	-0.255272505
669	22	Oct 31, 2016 3:23:41 AM	Complete	Finland	16	No Response	32	5	0.1	0.555555556	-0.255272505
670	22	Oct 31, 2016 3:23:41 AM	Complete	Finland	16	No Response	32	6	0.25	2.000000002	0.301029996
671	22	Oct 31, 2016 3:23:41 AM	Complete	Finland	16	No Response	32	6	0.1	0.666666667	-0.176091259
672	22	Oct 31, 2016 3:23:41 AM	Complete	Finland	16	No Response	32	7	0.75	21.00000001	1.322219295
673	22	Oct 31, 2016 3:23:41 AM	Complete	Finland	16	No Response	32	7	0.1	0.777777779	-0.109144469
674	22	Oct 31, 2016 3:23:41 AM	Complete	Finland	16	No Response	32	7	0.05	0.368421053	-0.433655561
675	22	Oct 31, 2016 3:23:41 AM	Complete	Finland	16	No Response	32	8	0.33	3.940298506	0.595529124
676	22	Oct 31, 2016 3:23:41 AM	Complete	Finland	16	No Response	32	8	0.25	2.666666665	0.425968732
677	22	Oct 31, 2016 3:23:41 AM	Complete	Finland	16	No Response	32	8	0.1	0.88888889	-0.051152522
678	22	Oct 31, 2016 3:23:41 AM	Complete	Finland	16	No Response	32	9	0.4	5.999999995	0.77815125
679	22	Oct 31, 2016 3:23:41 AM	Complete	Finland	16	No Response	32	9	0.25	3.000000002	0.477121255
680	22	Oct 31, 2016 3:23:41 AM	Complete	Finland	16	No Response	32	9	0.25	3.000000002	0.477121255
681	22	Oct 31, 2016 3:23:41 AM	Complete	Finland	16	No Response	32	10	0.1	1.111111112	0.045757491
682	22	Oct 31, 2016 3:23:41 AM	Complete	Finland	16	No Response	32	11	0.05	0.578947368	-0.237360916
683	22	Oct 31, 2016 3:23:41 AM	Complete	Finland	16	No Response	32	13	0.05	0.684210526	-0.164810249
684	22	Oct 31, 2016 3:23:41 AM	Complete	Finland	16	No Response	32	17	0.25	5.666666671	0.753327667
685	22	Oct 31, 2016 3:23:41 AM	Complete	Finland	16	No Response	32	33	0.05	1.736842106	0.239760339
686	27	Oct 31, 2016 5:16:16 AM	Complete	Denmark	20	No Response	15	3	0.4	2.000000002	0.301029996
687	27	Oct 31, 2016 5:16:16 AM	Complete	Denmark	20	No Response	15	3	0.2	0.749999999	-0.124938737
688	27	Oct 31, 2016 5:16:16 AM	Complete	Denmark	20	No Response	15	4	0.8	16.00000001	1.204119983
689	27	Oct 31, 2016 5:16:16 AM	Complete	Denmark	20	No Response	15	4	0.75	12	1.079181246
690	27	Oct 31, 2016 5:16:16 AM	Complete	Denmark	20	No Response	15	4	0.2	1	0
691	27	Oct 31, 2016 5:16:16 AM	Complete	Denmark	20	No Response	15	5	0.8	20.00000002	1.301029996
692	27	Oct 31, 2016 5:16:16 AM	Complete	Denmark	20	No Response	15	5	0.15	0.882352942	-0.054357662
693	27	Oct 31, 2016 5:16:16 AM	Complete	Denmark	20	No Response	15	6	0.5	5.999999995	0.77815125
694	27	Oct 31, 2016 5:16:16 AM	Complete	Denmark	20	No Response	15	6	0.3	2.571428571	0.410174465
695	27	Oct 31, 2016 5:16:16 AM	Complete	Denmark	20	No Response	15	7	0.5	7	0.84509804
696	27	Oct 31, 2016 5:16:16 AM	Complete	Denmark	20	No Response	15	8	0.2	2.000000002	0.301029996
697	27	Oct 31, 2016 5:16:16 AM	Complete	Denmark	20	No Response	15	10	0.6	15	1.176091259
698	27	Oct 31, 2016 5:16:16 AM	Complete	Denmark	20	No Response	15	10	0.6	15	1.176091259
699	27	Oct 31, 2016 5:16:16 AM	Complete	Denmark	20	No Response	15	10	0.1	1.111111112	0.045757491
700	27	Oct 31, 2016 5:16:16 AM	Complete	Denmark	20	No Response	15	14	0.2	3.499999997	0.544068044
575	28	Nov 4, 2016 5:28:37 AM	Complete	Denmark	34	No Response	43	2	0.5	2.000000002	0.301029996
576	28	Nov 4, 2016 5:28:37 AM	Complete	Denmark	34	No Response	43	2	0.4	1.333333335	0.124938737
577	28	Nov 4, 2016 5:28:37 AM	Complete	Denmark	34	No Response	43	2	0.3	0.857142856	-0.06694679
578	28	Nov 4, 2016 5:28:37 AM	Complete	Denmark	34	No Response	43	2	0.25	0.666666667	-0.176091259
579	28	Nov 4, 2016 5:28:37 AM	Complete	Denmark	34	No Response	43	2	0.25	0.666666667	-0.176091259
580	28	Nov 4, 2016 5:28:37 AM	Complete	Denmark	34	No Response	43	2	0.2	0.5	-0.301029996
581	28	Nov 4, 2016 5:28:37 AM	Complete	Denmark	34	No Response	43	2	0.2	0.5	-0.301029996
582	28	Nov 4, 2016 5:28:37 AM	Complete	Denmark	34	No Response	43	2	0.2	0.5	-0.301029996
583	28	Nov 4, 2016 5:28:37 AM	Complete	Denmark	34	No Response	43	3	0.45	2.454545455	0.389971079
584	28	Nov 4, 2016 5:28:37 AM	Complete	Denmark	34	No Response	43	3	0.35	1.615384614	0.208275942
585	28	Nov 4, 2016 5:28:37 AM	Complete	Denmark	34	No Response	43	3	0.25	1	0
586	28	Nov 4, 2016 5:28:37 AM	Complete	Denmark	34	No Response	43	3	0.2	0.749999999	-0.124938737
587	28	Nov 4, 2016 5:28:37 AM	Complete	Denmark	34	No Response	43	3	0.2	0.749999999	-0.124938737
588	28	Nov 4, 2016 5:28:37 AM	Complete	Denmark	34	No Response	43	3	0.2	0.749999999	-0.124938737
589	28	Nov 4, 2016 5:28:37 AM	Complete	Denmark	34	No Response	43	3	0.2	0.749999999	-0.124938737
590	28	Nov 4, 2016 5:28:37 AM	Complete	Denmark	34	No Response	43	3	0.15	0.529411765	-0.276206412
591	28	Nov 4, 2016 5:28:37 AM	Complete	Denmark	34	No Response	43	3	0.15	0.529411765	-0.276206412
592	28	Nov 4, 2016 5:28:37 AM	Complete	Denmark	34	No Response	43	3	0.15	0.529411765	-0.276206412
593	28	Nov 4, 2016 5:28:37 AM	Complete	Denmark	34	No Response	43	3	0.15	0.529411765	-0.276206412
594	28	Nov 4, 2016 5:28:37 AM	Complete	Denmark	34	No Response	43	3	0.15	0.529411765	-0.276206412
595	28	Nov 4, 2016 5:28:37 AM	Complete	Denmark	34	No Response	43	3	0.15	0.529411765	-0.276206412
596	28	Nov 4, 2016 5:28:37 AM	Complete	Denmark	34	No Response	43	3	0.1	0.333333333	-0.477121255
597	28	Nov 4, 2016 5:28:37 AM	Complete	Denmark	34	No Response	43	4	0.3	1.714285714	0.234083206
598	28	Nov 4, 2016 5:28:37 AM	Complete	Denmark	34	No Response	43	4	0.3	1.714285714	0.234083206
599	28	Nov 4, 2016 5:28:37 AM	Complete	Denmark	34	No Response	43	4	0.25	1.333333335	0.124938737
600	28	Nov 4, 2016 5:28:37 AM	Complete	Denmark	34	No Response	43	4	0.25	1.333333335	0.124938737
601	28	Nov 4, 2016 5:28:37 AM	Complete	Denmark	34	No Response	43	4	0.2	1	0
602	28	Nov 4, 2016 5:28:37 AM	Complete	Denmark	34	No Response	43	4	0.2	1	0
603	28	Nov 4, 2016 5:28:37 AM	Complete	Denmark	34	No Response	43	4	0.2	1	0
604	28	Nov 4, 2016 5:28:37 AM	Complete	Denmark	34	No Response	43	4	0.15	0.705882353	-0.151267675
605	28	Nov 4, 2016 5:28:37 AM	Complete	Denmark	34	No Response	43	4	0.15	0.705882353	-0.151267675
606	28	Nov 4, 2016 5:28:37 AM	Complete	Denmark	34	No Response	43	4	0.15	0.705882353	-0.151267675
607	28	Nov 4, 2016 5:28:37 AM	Complete	Denmark	34	No Response	43	4	0.15	0.705882353	-0.151267675
608	28	Nov 4, 2016 5:28:37 AM	Complete	Denmark	34	No Response	43	5	0.6	7.499999993	0.875061263
609	28	Nov 4, 2016 5:28:37 AM	Complete	Denmark	34	No Response	43	5	0.2	1.25	0.096910013
610	28	Nov 4, 2016 5:28:37 AM	Complete	Denmark	34	No Response	43	5	0.2	1.25	0.096910013
611	28	Nov 4, 2016 5:28:37 AM	Complete	Denmark	34	No Response	43	5	0.1	0.555555556	-0.255272505
612	28	Nov 4, 2016 5:28:37 AM	Complete	Denmark	34	No Response	43	6	0.2	1.5	0.176091259
613	28	Nov 4, 2016 5:28:37 AM	Complete	Denmark	34	No Response	43	8	0.15	1.411764705	0.14976232
614	28	Nov 4, 2016 5:28:37 AM	Complete	Denmark	34	No Response	43	9	0.25	3.000000002	0.477121255
615	28	Nov 4, 2016 5:28:37 AM	Complete	Denmark	34	No Response	43	56	0.75	168.0000001	2.225309282
430	30	Nov 16, 2016 6:47:33 AM	Complete	Denmark	5	Postdoc	2	3	0.4	2.000000002	0.301029996
431	30	Nov 16, 2016 6:47:33 AM	Complete	Denmark	5	Postdoc	2	15	0.15	2.647058821	0.422763592
432	31	Nov 16, 2016 8:31:44 AM	Complete	Denmark	6	Postdoc	5	3	0.6	4.500000002	0.653212514
433	31	Nov 16, 2016 8:31:44 AM	Complete	Denmark	6	Postdoc	5	3	0.5	3.000000002	0.477121255
434	31	Nov 16, 2016 8:31:44 AM	Complete	Denmark	6	Postdoc	5	4	0.2	1	0
435	31	Nov 16, 2016 8:31:44 AM	Complete	Denmark	6	Postdoc	5	5	0.5	4.999999996	0.698970004
436	31	Nov 16, 2016 8:31:44 AM	Complete	Denmark	6	Postdoc	5	6	0.6	8.999999991	0.954242509
342	32	Nov 16, 2016 11:33:52 AM	Complete	Denmark	21	Professor	15	2	0.8	8	0.903089987
343	32	Nov 16, 2016 11:33:52 AM	Complete	Denmark	21	Professor	15	2	0.25	0.666666667	-0.176091259
344	32	Nov 16, 2016 11:33:52 AM	Complete	Denmark	21	Professor	15	2	0.2	0.5	-0.301029996
345	32	Nov 16, 2016 11:33:52 AM	Complete	Denmark	21	Professor	15	3	0.4	2.000000002	0.301029996
346	32	Nov 16, 2016 11:33:52 AM	Complete	Denmark	21	Professor	15	4	0.3	1.714285714	0.234083206
347	32	Nov 16, 2016 11:33:52 AM	Complete	Denmark	21	Professor	15	4	0.15	0.705882353	-0.151267675
348	32	Nov 16, 2016 11:33:52 AM	Complete	Denmark	21	Professor	15	5	0.2	1.25	0.096910013
349	32	Nov 16, 2016 11:33:52 AM	Complete	Denmark	21	Professor	15	5	0.1	0.555555556	-0.255272505
350	32	Nov 16, 2016 11:33:52 AM	Complete	Denmark	21	Professor	15	5	0.1	0.555555556	-0.255272505
351	32	Nov 16, 2016 11:33:52 AM	Complete	Denmark	21	Professor	15	5	0.05	0.263157895	-0.579783597
352	32	Nov 16, 2016 11:33:52 AM	Complete	Denmark	21	Professor	15	6	0.15	1.05882353	0.024823584
353	32	Nov 16, 2016 11:33:52 AM	Complete	Denmark	21	Professor	15	7	0.1	0.777777779	-0.109144469
354	32	Nov 16, 2016 11:33:52 AM	Complete	Denmark	21	Professor	15	8	0.1	0.88888889	-0.051152522
355	32	Nov 16, 2016 11:33:52 AM	Complete	Denmark	21	Professor	15	47	0.02	0.959183674	-0.018098222
356	33	Nov 16, 2016 12:10:49 PM	Complete	USA	5	Postdoc	4	2	0.7	4.666666667	0.669006781
357	33	Nov 16, 2016 12:10:49 PM	Complete	USA	5	Postdoc	4	6	0.4	3.999999997	0.602059991
358	33	Nov 16, 2016 12:10:49 PM	Complete	USA	5	Postdoc	4	6	0.3	2.571428571	0.410174465
359	33	Nov 16, 2016 12:10:49 PM	Complete	USA	5	Postdoc	4	6	0.05	0.315789473	-0.500602351
360	34	Nov 16, 2016 12:50:56 PM	Complete	USA	45	Professor	18	1	0.75	3.000000002	0.477121255
361	34	Nov 16, 2016 12:50:56 PM	Complete	USA	45	Professor	18	1	0.5	1	0
362	34	Nov 16, 2016 12:50:56 PM	Complete	USA	45	Professor	18	1	0.5	1	0
363	34	Nov 16, 2016 12:50:56 PM	Complete	USA	45	Professor	18	1	0.25	0.333333333	-0.477121255
364	34	Nov 16, 2016 12:50:56 PM	Complete	USA	45	Professor	18	1	0.25	0.333333333	-0.477121255
365	34	Nov 16, 2016 12:50:56 PM	Complete	USA	45	Professor	18	1	0.25	0.333333333	-0.477121255
366	34	Nov 16, 2016 12:50:56 PM	Complete	USA	45	Professor	18	1	0.25	0.333333333	-0.477121255
367	34	Nov 16, 2016 12:50:56 PM	Complete	USA	45	Professor	18	1	0.25	0.333333333	-0.477121255
368	34	Nov 16, 2016 12:50:56 PM	Complete	USA	45	Professor	18	1	0.25	0.333333333	-0.477121255
369	34	Nov 16, 2016 12:50:56 PM	Complete	USA	45	Professor	18	2	0.25	0.666666667	-0.176091259
370	34	Nov 16, 2016 12:50:56 PM	Complete	USA	45	Professor	18	2	0.25	0.666666667	-0.176091259
371	34	Nov 16, 2016 12:50:56 PM	Complete	USA	45	Professor	18	2	0.25	0.666666667	-0.176091259
372	34	Nov 16, 2016 12:50:56 PM	Complete	USA	45	Professor	18	3	0.75	8.999999991	0.954242509
373	34	Nov 16, 2016 12:50:56 PM	Complete	USA	45	Professor	18	3	0.6	4.500000002	0.653212514
374	34	Nov 16, 2016 12:50:56 PM	Complete	USA	45	Professor	18	4	0.5	3.999999997	0.602059991
375	34	Nov 16, 2016 12:50:56 PM	Complete	USA	45	Professor	18	4	0.1	0.444444445	-0.352182518
376	34	Nov 16, 2016 12:50:56 PM	Complete	USA	45	Professor	18	5	0.5	4.999999996	0.698970004
377	35	Nov 16, 2016 2:35:27 PM	Complete	USA	15	Mid-career PI	18	2	0.75	5.999999995	0.77815125
378	35	Nov 16, 2016 2:35:27 PM	Complete	USA	15	Mid-career PI	18	2	0.67	4.060606056	0.608590858
379	35	Nov 16, 2016 2:35:27 PM	Complete	USA	15	Mid-career PI	18	2	0.67	4.060606056	0.608590858
380	35	Nov 16, 2016 2:35:27 PM	Complete	USA	15	Mid-career PI	18	2	0.5	2.000000002	0.301029996
381	35	Nov 16, 2016 2:35:27 PM	Complete	USA	15	Mid-career PI	18	2	0.33	0.985074627	-0.006530867
382	35	Nov 16, 2016 2:35:27 PM	Complete	USA	15	Mid-career PI	18	3	0.33	1.477611941	0.169560392
383	35	Nov 16, 2016 2:35:27 PM	Complete	USA	15	Mid-career PI	18	4	0.25	1.333333335	0.124938737
384	35	Nov 16, 2016 2:35:27 PM	Complete	USA	15	Mid-career PI	18	4	0.15	0.705882353	-0.151267675
385	35	Nov 16, 2016 2:35:27 PM	Complete	USA	15	Mid-career PI	18	6	0.2	1.5	0.176091259
386	35	Nov 16, 2016 2:35:27 PM	Complete	USA	15	Mid-career PI	18	6	0.15	1.05882353	0.024823584
387	35	Nov 16, 2016 2:35:27 PM	Complete	USA	15	Mid-career PI	18	8	0.33	3.940298506	0.595529124
388	35	Nov 16, 2016 2:35:27 PM	Complete	USA	15	Mid-career PI	18	9	0.15	1.588235295	0.200914843
389	35	Nov 16, 2016 2:35:27 PM	Complete	USA	15	Mid-career PI	18	9	0.1	1	0
390	36	Nov 16, 2016 3:09:24 PM	Complete	USA	22	Mid-career PI	12	1	0.8	3.999999997	0.602059991
391	36	Nov 16, 2016 3:09:24 PM	Complete	USA	22	Mid-career PI	12	1	0.8	3.999999997	0.602059991
392	36	Nov 16, 2016 3:09:24 PM	Complete	USA	22	Mid-career PI	12	2	0.9	18	1.255272505
393	36	Nov 16, 2016 3:09:24 PM	Complete	USA	22	Mid-career PI	12	2	0.8	8	0.903089987
394	36	Nov 16, 2016 3:09:24 PM	Complete	USA	22	Mid-career PI	12	2	0.5	2.000000002	0.301029996
395	36	Nov 16, 2016 3:09:24 PM	Complete	USA	22	Mid-career PI	12	2	0.3	0.857142856	-0.06694679
396	36	Nov 16, 2016 3:09:24 PM	Complete	USA	22	Mid-career PI	12	2	0.2	0.5	-0.301029996
397	36	Nov 16, 2016 3:09:24 PM	Complete	USA	22	Mid-career PI	12	3	0.2	0.749999999	-0.124938737
398	36	Nov 16, 2016 3:09:24 PM	Complete	USA	22	Mid-career PI	12	4	0.15	0.705882353	-0.151267675
399	36	Nov 16, 2016 3:09:24 PM	Complete	USA	22	Mid-career PI	12	5	0.45	4.090909095	0.611819829
400	36	Nov 16, 2016 3:09:24 PM	Complete	USA	22	Mid-career PI	12	5	0.1	0.555555556	-0.255272505
401	36	Nov 16, 2016 3:09:24 PM	Complete	USA	22	Mid-career PI	12	8	0.05	0.421052632	-0.375663614
402	37	Nov 16, 2016 3:44:36 PM	Complete	USA	8	Tenure ECR	6	2	0.95	38.00000003	1.579783597
403	37	Nov 16, 2016 3:44:36 PM	Complete	USA	8	Tenure ECR	6	2	0.95	38.00000003	1.579783597
404	37	Nov 16, 2016 3:44:36 PM	Complete	USA	8	Tenure ECR	6	2	0.9	18	1.255272505
405	37	Nov 16, 2016 3:44:36 PM	Complete	USA	8	Tenure ECR	6	3	0.95	57.00000004	1.755874856
406	37	Nov 16, 2016 3:44:36 PM	Complete	USA	8	Tenure ECR	6	3	0.85	16.99999999	1.230448921
407	37	Nov 16, 2016 3:44:36 PM	Complete	USA	8	Tenure ECR	6	13	0.02	0.265306122	-0.576252728
408	38	Nov 16, 2016 4:44:08 PM	Complete	USA	17	Mid-career PI	12	1	0.75	3.000000002	0.477121255
409	38	Nov 16, 2016 4:44:08 PM	Complete	USA	17	Mid-career PI	12	2	0.5	2.000000002	0.301029996
410	38	Nov 16, 2016 4:44:08 PM	Complete	USA	17	Mid-career PI	12	2	0.5	2.000000002	0.301029996
411	38	Nov 16, 2016 4:44:08 PM	Complete	USA	17	Mid-career PI	12	2	0.5	2.000000002	0.301029996
412	38	Nov 16, 2016 4:44:08 PM	Complete	USA	17	Mid-career PI	12	2	0.25	0.666666667	-0.176091259
413	38	Nov 16, 2016 4:44:08 PM	Complete	USA	17	Mid-career PI	12	3	0.5	3.000000002	0.477121255
414	38	Nov 16, 2016 4:44:08 PM	Complete	USA	17	Mid-career PI	12	3	0.5	3.000000002	0.477121255
415	38	Nov 16, 2016 4:44:08 PM	Complete	USA	17	Mid-career PI	12	3	0.3	1.285714284	0.109144469
416	38	Nov 16, 2016 4:44:08 PM	Complete	USA	17	Mid-career PI	12	3	0.3	1.285714284	0.109144469
417	38	Nov 16, 2016 4:44:08 PM	Complete	USA	17	Mid-career PI	12	3	0.25	1	0
418	38	Nov 16, 2016 4:44:08 PM	Complete	USA	17	Mid-career PI	12	6	0.15	1.05882353	0.024823584
419	38	Nov 16, 2016 4:44:08 PM	Complete	USA	17	Mid-career PI	12	13	0.05	0.684210526	-0.164810249
420	39	Nov 16, 2016 5:02:26 PM	Complete	USA	9	Tenure ECR	10	3	0.9	26.99999999	1.431363764
421	39	Nov 16, 2016 5:02:26 PM	Complete	USA	9	Tenure ECR	10	3	0.8	12	1.079181246
422	39	Nov 16, 2016 5:02:26 PM	Complete	USA	9	Tenure ECR	10	3	0.6	4.500000002	0.653212514
423	39	Nov 16, 2016 5:02:26 PM	Complete	USA	9	Tenure ECR	10	4	0.8	16.00000001	1.204119983
424	39	Nov 16, 2016 5:02:26 PM	Complete	USA	9	Tenure ECR	10	4	0.7	9.333333341	0.970036777
425	39	Nov 16, 2016 5:02:26 PM	Complete	USA	9	Tenure ECR	10	5	0.8	20.00000002	1.301029996
426	39	Nov 16, 2016 5:02:26 PM	Complete	USA	9	Tenure ECR	10	5	0.05	0.263157895	-0.579783597
427	39	Nov 16, 2016 5:02:26 PM	Complete	USA	9	Tenure ECR	10	6	0.5	5.999999995	0.77815125
428	39	Nov 16, 2016 5:02:26 PM	Complete	USA	9	Tenure ECR	10	6	0.1	0.666666667	-0.176091259
429	39	Nov 16, 2016 5:02:26 PM	Complete	USA	9	Tenure ECR	10	7	0.2	1.750000001	0.243038049
437	40	Nov 16, 2016 8:33:16 PM	Complete	USA	15	Professor	2	2	0.8	8	0.903089987
438	41	Nov 16, 2016 8:54:43 PM	Complete	USA	21	Professor	12	1	0.3	0.428571429	-0.367976785
439	41	Nov 16, 2016 8:54:43 PM	Complete	USA	21	Professor	12	2	0.8	8	0.903089987
440	41	Nov 16, 2016 8:54:43 PM	Complete	USA	21	Professor	12	2	0.7	4.666666667	0.669006781
441	41	Nov 16, 2016 8:54:43 PM	Complete	USA	21	Professor	12	2	0.4	1.333333335	0.124938737
442	41	Nov 16, 2016 8:54:43 PM	Complete	USA	21	Professor	12	2	0.4	1.333333335	0.124938737
443	41	Nov 16, 2016 8:54:43 PM	Complete	USA	21	Professor	12	2	0.25	0.666666667	-0.176091259
444	41	Nov 16, 2016 8:54:43 PM	Complete	USA	21	Professor	12	3	0.8	12	1.079181246
445	41	Nov 16, 2016 8:54:43 PM	Complete	USA	21	Professor	12	4	0.3	1.714285714	0.234083206
446	41	Nov 16, 2016 8:54:43 PM	Complete	USA	21	Professor	12	4	0.25	1.333333335	0.124938737
447	41	Nov 16, 2016 8:54:43 PM	Complete	USA	21	Professor	12	4	0.25	1.333333335	0.124938737
448	41	Nov 16, 2016 8:54:43 PM	Complete	USA	21	Professor	12	4	0.15	0.705882353	-0.151267675
449	41	Nov 16, 2016 8:54:43 PM	Complete	USA	21	Professor	12	4	0.1	0.444444445	-0.352182518
471	42	Nov 17, 2016 9:06:04 AM	Complete	Denmark	4	Postdoc	4	4	0.75	12	1.079181246
472	42	Nov 17, 2016 9:06:04 AM	Complete	Denmark	4	Postdoc	4	5	0.3	2.142857143	0.330993219
473	42	Nov 17, 2016 9:06:04 AM	Complete	Denmark	4	Postdoc	4	7	0.1	0.777777779	-0.109144469
462	43	Nov 17, 2016 11:49:41 AM	Complete	USA	20	Professor	5	2	0.8	8	0.903089987
463	43	Nov 17, 2016 11:49:41 AM	Complete	USA	20	Professor	5	3	0.4	2.000000002	0.301029996
464	43	Nov 17, 2016 11:49:41 AM	Complete	USA	20	Professor	5	3	0.2	0.749999999	-0.124938737
465	43	Nov 17, 2016 11:49:41 AM	Complete	USA	20	Professor	5	4	0.4	2.666666665	0.425968732
466	43	Nov 17, 2016 11:49:41 AM	Complete	USA	20	Professor	5	5	0.5	4.999999996	0.698970004
467	44	Nov 17, 2016 12:57:46 PM	Complete	USA	8	Postdoc	5	1	0.75	3.000000002	0.477121255
468	44	Nov 17, 2016 12:57:46 PM	Complete	USA	8	Postdoc	5	2	0.8	8	0.903089987
469	44	Nov 17, 2016 12:57:46 PM	Complete	USA	8	Postdoc	5	6	0.5	5.999999995	0.77815125
470	44	Nov 17, 2016 12:57:46 PM	Complete	USA	8	Postdoc	5	6	0.2	1.5	0.176091259
450	45	Nov 17, 2016 1:07:08 PM	Complete	Italy	3	PostGrad	15	1	0.7	2.333333332	0.367976785
451	45	Nov 17, 2016 1:07:08 PM	Complete	Italy	3	PostGrad	15	1	0.5	1	0
452	45	Nov 17, 2016 1:07:08 PM	Complete	Italy	3	PostGrad	15	2	0.8	8	0.903089987
453	45	Nov 17, 2016 1:07:08 PM	Complete	Italy	3	PostGrad	15	2	0.75	5.999999995	0.77815125
454	45	Nov 17, 2016 1:07:08 PM	Complete	Italy	3	PostGrad	15	2	0.45	1.636363637	0.21387982
455	45	Nov 17, 2016 1:07:08 PM	Complete	Italy	3	PostGrad	15	3	0.6	4.500000002	0.653212514
456	45	Nov 17, 2016 1:07:08 PM	Complete	Italy	3	PostGrad	15	3	0.55	3.666666663	0.56427143
457	45	Nov 17, 2016 1:07:08 PM	Complete	Italy	3	PostGrad	15	3	0.3	1.285714284	0.109144469
458	45	Nov 17, 2016 1:07:08 PM	Complete	Italy	3	PostGrad	15	4	0.35	2.153846154	0.333214679
459	45	Nov 17, 2016 1:07:08 PM	Complete	Italy	3	PostGrad	15	5	0.05	0.263157895	-0.579783597
460	45	Nov 17, 2016 1:07:08 PM	Complete	Italy	3	PostGrad	15	6	0.65	11.14285715	1.046996563
461	45	Nov 17, 2016 1:07:08 PM	Complete	Italy	3	PostGrad	15	6	0.25	2.000000002	0.301029996
474	46	Nov 18, 2016 3:32:14 AM	Complete	Italy	12	Tenure ECR	30	1	0.5	1	0
475	46	Nov 18, 2016 3:32:14 AM	Complete	Italy	12	Tenure ECR	30	2	0.75	5.999999995	0.77815125
476	46	Nov 18, 2016 3:32:14 AM	Complete	Italy	12	Tenure ECR	30	2	0.5	2.000000002	0.301029996
477	46	Nov 18, 2016 3:32:14 AM	Complete	Italy	12	Tenure ECR	30	2	0.5	2.000000002	0.301029996
478	46	Nov 18, 2016 3:32:14 AM	Complete	Italy	12	Tenure ECR	30	3	0.5	3.000000002	0.477121255
479	46	Nov 18, 2016 3:32:14 AM	Complete	Italy	12	Tenure ECR	30	3	0.3	1.285714284	0.109144469
480	46	Nov 18, 2016 3:32:14 AM	Complete	Italy	12	Tenure ECR	30	3	0.3	1.285714284	0.109144469
481	46	Nov 18, 2016 3:32:14 AM	Complete	Italy	12	Tenure ECR	30	3	0.3	1.285714284	0.109144469
482	46	Nov 18, 2016 3:32:14 AM	Complete	Italy	12	Tenure ECR	30	3	0.2	0.749999999	-0.124938737
483	46	Nov 18, 2016 3:32:14 AM	Complete	Italy	12	Tenure ECR	30	3	0.15	0.529411765	-0.276206412
484	46	Nov 18, 2016 3:32:14 AM	Complete	Italy	12	Tenure ECR	30	3	0.15	0.529411765	-0.276206412
485	46	Nov 18, 2016 3:32:14 AM	Complete	Italy	12	Tenure ECR	30	4	0.5	3.999999997	0.602059991
486	46	Nov 18, 2016 3:32:14 AM	Complete	Italy	12	Tenure ECR	30	4	0.3	1.714285714	0.234083206
487	46	Nov 18, 2016 3:32:14 AM	Complete	Italy	12	Tenure ECR	30	4	0.25	1.333333335	0.124938737
488	46	Nov 18, 2016 3:32:14 AM	Complete	Italy	12	Tenure ECR	30	4	0.2	1	0
489	46	Nov 18, 2016 3:32:14 AM	Complete	Italy	12	Tenure ECR	30	4	0.2	1	0
490	46	Nov 18, 2016 3:32:14 AM	Complete	Italy	12	Tenure ECR	30	4	0.15	0.705882353	-0.151267675
491	46	Nov 18, 2016 3:32:14 AM	Complete	Italy	12	Tenure ECR	30	5	0.45	4.090909095	0.611819829
492	46	Nov 18, 2016 3:32:14 AM	Complete	Italy	12	Tenure ECR	30	5	0.25	1.666666668	0.22184875
493	46	Nov 18, 2016 3:32:14 AM	Complete	Italy	12	Tenure ECR	30	5	0.25	1.666666668	0.22184875
494	46	Nov 18, 2016 3:32:14 AM	Complete	Italy	12	Tenure ECR	30	5	0.2	1.25	0.096910013
495	46	Nov 18, 2016 3:32:14 AM	Complete	Italy	12	Tenure ECR	30	5	0.15	0.882352942	-0.054357662
496	46	Nov 18, 2016 3:32:14 AM	Complete	Italy	12	Tenure ECR	30	5	0.1	0.555555556	-0.255272505
497	46	Nov 18, 2016 3:32:14 AM	Complete	Italy	12	Tenure ECR	30	5	0.1	0.555555556	-0.255272505
498	46	Nov 18, 2016 3:32:14 AM	Complete	Italy	12	Tenure ECR	30	6	0.15	1.05882353	0.024823584
499	46	Nov 18, 2016 3:32:14 AM	Complete	Italy	12	Tenure ECR	30	6	0.05	0.315789473	-0.500602351
500	46	Nov 18, 2016 3:32:14 AM	Complete	Italy	12	Tenure ECR	30	7	0.15	1.235294117	0.091770373
501	46	Nov 18, 2016 3:32:14 AM	Complete	Italy	12	Tenure ECR	30	9	0.05	0.47368421	-0.324511092
502	46	Nov 18, 2016 3:32:14 AM	Complete	Italy	12	Tenure ECR	30	10	0.1	1.111111112	0.045757491
503	46	Nov 18, 2016 3:32:14 AM	Complete	Italy	12	Tenure ECR	30	112	0.01	1.131313131	0.053582828
521	47	Nov 19, 2016 5:44:48 AM	Complete	South Africa	22	Professor	13	1	0.75	3.000000002	0.477121255
522	47	Nov 19, 2016 5:44:48 AM	Complete	South Africa	22	Professor	13	1	0.75	3.000000002	0.477121255
523	47	Nov 19, 2016 5:44:48 AM	Complete	South Africa	22	Professor	13	1	0.7	2.333333332	0.367976785
524	47	Nov 19, 2016 5:44:48 AM	Complete	South Africa	22	Professor	13	1	0.6	1.5	0.176091259
525	47	Nov 19, 2016 5:44:48 AM	Complete	South Africa	22	Professor	13	1	0.2	0.25	-0.602059991
526	47	Nov 19, 2016 5:44:48 AM	Complete	South Africa	22	Professor	13	1	0.2	0.25	-0.602059991
527	47	Nov 19, 2016 5:44:48 AM	Complete	South Africa	22	Professor	13	3	0.75	8.999999991	0.954242509
528	47	Nov 19, 2016 5:44:48 AM	Complete	South Africa	22	Professor	13	4	0.15	0.705882353	-0.151267675
529	47	Nov 19, 2016 5:44:48 AM	Complete	South Africa	22	Professor	13	5	0.1	0.555555556	-0.255272505
530	47	Nov 19, 2016 5:44:48 AM	Complete	South Africa	22	Professor	13	6	0.2	1.5	0.176091259
531	47	Nov 19, 2016 5:44:48 AM	Complete	South Africa	22	Professor	13	6	0.1	0.666666667	-0.176091259
532	47	Nov 19, 2016 5:44:48 AM	Complete	South Africa	22	Professor	13	9	0.04	0.375	-0.425968732
533	47	Nov 19, 2016 5:44:48 AM	Complete	South Africa	22	Professor	13	12	0.02	0.244897959	-0.611014834
504	48	Nov 19, 2016 3:11:48 PM	Complete	Denmark	11	Postdoc	17	3	0.15	0.529411765	-0.276206412
505	48	Nov 19, 2016 3:11:48 PM	Complete	Denmark	11	Postdoc	17	3	0.1	0.333333333	-0.477121255
506	48	Nov 19, 2016 3:11:48 PM	Complete	Denmark	11	Postdoc	17	4	0.75	12	1.079181246
507	48	Nov 19, 2016 3:11:48 PM	Complete	Denmark	11	Postdoc	17	4	0.15	0.705882353	-0.151267675
508	48	Nov 19, 2016 3:11:48 PM	Complete	Denmark	11	Postdoc	17	4	0.15	0.705882353	-0.151267675
509	48	Nov 19, 2016 3:11:48 PM	Complete	Denmark	11	Postdoc	17	4	0.15	0.705882353	-0.151267675
510	48	Nov 19, 2016 3:11:48 PM	Complete	Denmark	11	Postdoc	17	5	0.1	0.555555556	-0.255272505
511	48	Nov 19, 2016 3:11:48 PM	Complete	Denmark	11	Postdoc	17	6	0.2	1.5	0.176091259
512	48	Nov 19, 2016 3:11:48 PM	Complete	Denmark	11	Postdoc	17	6	0.1	0.666666667	-0.176091259
513	48	Nov 19, 2016 3:11:48 PM	Complete	Denmark	11	Postdoc	17	7	0.1	0.777777779	-0.109144469
514	48	Nov 19, 2016 3:11:48 PM	Complete	Denmark	11	Postdoc	17	8	0.05	0.421052632	-0.375663614
515	48	Nov 19, 2016 3:11:48 PM	Complete	Denmark	11	Postdoc	17	9	0.5	8.999999991	0.954242509
516	48	Nov 19, 2016 3:11:48 PM	Complete	Denmark	11	Postdoc	17	9	0.3	3.857142856	0.586265724
517	48	Nov 19, 2016 3:11:48 PM	Complete	Denmark	11	Postdoc	17	11	0.1	1.222222223	0.087150176
518	48	Nov 19, 2016 3:11:48 PM	Complete	Denmark	11	Postdoc	17	21	0.1	2.333333332	0.367976785
519	48	Nov 19, 2016 3:11:48 PM	Complete	Denmark	11	Postdoc	17	25	0.15	4.411764706	0.644612342
520	48	Nov 19, 2016 3:11:48 PM	Complete	Denmark	11	Postdoc	17	36	0.2	8.999999991	0.954242509
546	49	Nov 21, 2016 4:55:59 AM	Complete	Denmark	6	Postdoc	7	3	0.3	1.285714284	0.109144469
547	49	Nov 21, 2016 4:55:59 AM	Complete	Denmark	6	Postdoc	7	4	0.7	9.333333341	0.970036777
548	49	Nov 21, 2016 4:55:59 AM	Complete	Denmark	6	Postdoc	7	5	0.4	3.333333331	0.522878745
549	49	Nov 21, 2016 4:55:59 AM	Complete	Denmark	6	Postdoc	7	5	0.3	2.142857143	0.330993219
550	49	Nov 21, 2016 4:55:59 AM	Complete	Denmark	6	Postdoc	7	5	0.1	0.555555556	-0.255272505
551	49	Nov 21, 2016 4:55:59 AM	Complete	Denmark	6	Postdoc	7	8	0.5	8	0.903089987
552	49	Nov 21, 2016 4:55:59 AM	Complete	Denmark	6	Postdoc	7	9	0.6	13.49999998	1.130333768
534	50	Nov 21, 2016 1:56:54 PM	Complete	USA	10	Postdoc	4	1	0.7	2.333333332	0.367976785
535	50	Nov 21, 2016 1:56:54 PM	Complete	USA	10	Postdoc	4	1	0.7	2.333333332	0.367976785
536	50	Nov 21, 2016 1:56:54 PM	Complete	USA	10	Postdoc	4	4	0.15	0.705882353	-0.151267675
537	50	Nov 21, 2016 1:56:54 PM	Complete	USA	10	Postdoc	4	6	0.15	1.05882353	0.024823584
538	51	Nov 21, 2016 2:28:55 PM	Complete	USA	14	Professor	8	2	0.6	3.000000002	0.477121255
539	51	Nov 21, 2016 2:28:55 PM	Complete	USA	14	Professor	8	2	0.6	3.000000002	0.477121255
540	51	Nov 21, 2016 2:28:55 PM	Complete	USA	14	Professor	8	2	0.6	3.000000002	0.477121255
541	51	Nov 21, 2016 2:28:55 PM	Complete	USA	14	Professor	8	2	0.6	3.000000002	0.477121255
542	51	Nov 21, 2016 2:28:55 PM	Complete	USA	14	Professor	8	2	0.5	2.000000002	0.301029996
543	51	Nov 21, 2016 2:28:55 PM	Complete	USA	14	Professor	8	3	0.6	4.500000002	0.653212514
544	51	Nov 21, 2016 2:28:55 PM	Complete	USA	14	Professor	8	6	0.5	5.999999995	0.77815125
545	51	Nov 21, 2016 2:28:55 PM	Complete	USA	14	Professor	8	6	0.1	0.666666667	-0.176091259
553	52	Nov 23, 2016 3:22:57 PM	Complete	USA	22	Mid-career PI	17	2	0.8	8	0.903089987
554	52	Nov 23, 2016 3:22:57 PM	Complete	USA	22	Mid-career PI	17	2	0.8	8	0.903089987
555	52	Nov 23, 2016 3:22:57 PM	Complete	USA	22	Mid-career PI	17	2	0.7	4.666666667	0.669006781
556	52	Nov 23, 2016 3:22:57 PM	Complete	USA	22	Mid-career PI	17	2	0.7	4.666666667	0.669006781
557	52	Nov 23, 2016 3:22:57 PM	Complete	USA	22	Mid-career PI	17	2	0.3	0.857142856	-0.06694679
558	52	Nov 23, 2016 3:22:57 PM	Complete	USA	22	Mid-career PI	17	3	0.8	12	1.079181246
559	52	Nov 23, 2016 3:22:57 PM	Complete	USA	22	Mid-career PI	17	3	0.7	7	0.84509804
560	52	Nov 23, 2016 3:22:57 PM	Complete	USA	22	Mid-career PI	17	3	0.3	1.285714284	0.109144469
561	52	Nov 23, 2016 3:22:57 PM	Complete	USA	22	Mid-career PI	17	3	0.1	0.333333333	-0.477121255
562	52	Nov 23, 2016 3:22:57 PM	Complete	USA	22	Mid-career PI	17	4	0.3	1.714285714	0.234083206
563	52	Nov 23, 2016 3:22:57 PM	Complete	USA	22	Mid-career PI	17	4	0.1	0.444444445	-0.352182518
564	52	Nov 23, 2016 3:22:57 PM	Complete	USA	22	Mid-career PI	17	5	0.7	11.66666668	1.06694679
565	52	Nov 23, 2016 3:22:57 PM	Complete	USA	22	Mid-career PI	17	5	0.6	7.499999993	0.875061263
566	52	Nov 23, 2016 3:22:57 PM	Complete	USA	22	Mid-career PI	17	5	0.2	1.25	0.096910013
567	52	Nov 23, 2016 3:22:57 PM	Complete	USA	22	Mid-career PI	17	6	0.1	0.666666667	-0.176091259
568	52	Nov 23, 2016 3:22:57 PM	Complete	USA	22	Mid-career PI	17	8	0.2	2.000000002	0.301029996
569	52	Nov 23, 2016 3:22:57 PM	Complete	USA	22	Mid-career PI	17	12	0.05	0.631578947	-0.199572355
570	53	Nov 24, 2016 1:10:00 AM	Complete	Japan	10	Postdoc	11	1	0.6	1.5	0.176091259
571	53	Nov 24, 2016 1:10:00 AM	Complete	Japan	10	Postdoc	11	3	0.6	4.500000002	0.653212514
572	53	Nov 24, 2016 1:10:00 AM	Complete	Japan	10	Postdoc	11	3	0.5	3.000000002	0.477121255
573	53	Nov 24, 2016 1:10:00 AM	Complete	Japan	10	Postdoc	11	5	0.6	7.499999993	0.875061263
574	53	Nov 24, 2016 1:10:00 AM	Complete	Japan	10	Postdoc	11	8	0.5	8	0.903089987
5	54	Dec 1, 2016 5:37:31 AM	Complete	Australia	3	PostGrad	6	3	0.15	0.529411765	-0.276206412
6	54	Dec 1, 2016 5:37:31 AM	Complete	Australia	3	PostGrad	6	4	0.9	36.00000002	1.556302501
7	54	Dec 1, 2016 5:37:31 AM	Complete	Australia	3	PostGrad	6	4	0.9	36.00000002	1.556302501
8	54	Dec 1, 2016 5:37:31 AM	Complete	Australia	3	PostGrad	6	4	0.85	22.66666667	1.355387658
9	54	Dec 1, 2016 5:37:31 AM	Complete	Australia	3	PostGrad	6	4	0.35	2.153846154	0.333214679
10	54	Dec 1, 2016 5:37:31 AM	Complete	Australia	3	PostGrad	6	4	0.15	0.705882353	-0.151267675
1	55	Dec 1, 2016 11:45:13 AM	Complete	United Kingdom	5	Postdoc	4	6	0.8	24.00000002	1.380211242
2	55	Dec 1, 2016 11:45:13 AM	Complete	United Kingdom	5	Postdoc	4	6	0.6	8.999999991	0.954242509
3	55	Dec 1, 2016 11:45:13 AM	Complete	United Kingdom	5	Postdoc	4	6	0.05	0.315789473	-0.500602351
4	55	Dec 1, 2016 11:45:13 AM	Complete	United Kingdom	5	Postdoc	4	6	0.05	0.315789473	-0.500602351
272	56	Dec 5, 2016 4:14:02 AM	Complete	Japan	13	Postdoc	12	1	0.9	8.999999991	0.954242509
273	56	Dec 5, 2016 4:14:02 AM	Complete	Japan	13	Postdoc	12	1	0.6	1.5	0.176091259
274	56	Dec 5, 2016 4:14:02 AM	Complete	Japan	13	Postdoc	12	1	0.2	0.25	-0.602059991
275	56	Dec 5, 2016 4:14:02 AM	Complete	Japan	13	Postdoc	12	1	0.15	0.176470588	-0.753327667
276	56	Dec 5, 2016 4:14:02 AM	Complete	Japan	13	Postdoc	12	3	0.6	4.500000002	0.653212514
277	56	Dec 5, 2016 4:14:02 AM	Complete	Japan	13	Postdoc	12	3	0.45	2.454545455	0.389971079
278	56	Dec 5, 2016 4:14:02 AM	Complete	Japan	13	Postdoc	12	3	0.1	0.333333333	-0.477121255
279	56	Dec 5, 2016 4:14:02 AM	Complete	Japan	13	Postdoc	12	3	0.1	0.333333333	-0.477121255
280	56	Dec 5, 2016 4:14:02 AM	Complete	Japan	13	Postdoc	12	4	0.65	7.428571435	0.870905304
281	56	Dec 5, 2016 4:14:02 AM	Complete	Japan	13	Postdoc	12	4	0.55	4.888888888	0.689210167
282	56	Dec 5, 2016 4:14:02 AM	Complete	Japan	13	Postdoc	12	6	0.35	3.23076923	0.509305938
283	56	Dec 5, 2016 4:14:02 AM	Complete	Japan	13	Postdoc	12	6	0.05	0.315789473	-0.500602351
284	57	Dec 5, 2016 7:44:13 PM	Complete	Bangladesh	3	PostGrad	3	3	0.5	3.000000002	0.477121255
285	57	Dec 5, 2016 7:44:13 PM	Complete	Bangladesh	3	PostGrad	3	3	0.3	1.285714284	0.109144469
286	57	Dec 5, 2016 7:44:13 PM	Complete	Bangladesh	3	PostGrad	3	5	0.2	1.25	0.096910013
291	58	Dec 6, 2016 3:34:58 AM	Complete	Switzerland	3	Postdoc	2	4	0.85	22.66666667	1.355387658
292	58	Dec 6, 2016 3:34:58 AM	Complete	Switzerland	3	Postdoc	2	25	0.03	0.773195876	-0.111710471
293	59	Dec 6, 2016 4:36:09 AM	Complete	United Kingdom	11	Tenure ECR	5	2	0.75	5.999999995	0.77815125
294	59	Dec 6, 2016 4:36:09 AM	Complete	United Kingdom	11	Tenure ECR	5	2	0.1	0.222222222	-0.653212514
295	59	Dec 6, 2016 4:36:09 AM	Complete	United Kingdom	11	Tenure ECR	5	5	0.65	9.285714294	0.967815317
296	59	Dec 6, 2016 4:36:09 AM	Complete	United Kingdom	11	Tenure ECR	5	5	0.35	2.692307692	0.430124692
297	59	Dec 6, 2016 4:36:09 AM	Complete	United Kingdom	11	Tenure ECR	5	10	0.05	0.526315789	-0.278753601
298	60	Dec 6, 2016 6:17:23 AM	Complete	Australia	4	Postdoc	7	5	0.2	1.25	0.096910013
299	60	Dec 6, 2016 6:17:23 AM	Complete	Australia	4	Postdoc	7	5	0.15	0.882352942	-0.054357662
300	60	Dec 6, 2016 6:17:23 AM	Complete	Australia	4	Postdoc	7	6	0.5	5.999999995	0.77815125
301	60	Dec 6, 2016 6:17:23 AM	Complete	Australia	4	Postdoc	7	6	0.1	0.666666667	-0.176091259
309	61	Dec 6, 2016 9:41:39 AM	Complete	USA	10	Postdoc	10	3	0.5	3.000000002	0.477121255
310	61	Dec 6, 2016 9:41:39 AM	Complete	USA	10	Postdoc	10	3	0.07	0.225806452	-0.646263654
311	61	Dec 6, 2016 9:41:39 AM	Complete	USA	10	Postdoc	10	4	0.7	9.333333341	0.970036777
312	61	Dec 6, 2016 9:41:39 AM	Complete	USA	10	Postdoc	10	6	0.7	14.00000001	1.146128036
313	61	Dec 6, 2016 9:41:39 AM	Complete	USA	10	Postdoc	10	6	0.7	14.00000001	1.146128036
314	61	Dec 6, 2016 9:41:39 AM	Complete	USA	10	Postdoc	10	6	0.3	2.571428571	0.410174465
315	61	Dec 6, 2016 9:41:39 AM	Complete	USA	10	Postdoc	10	9	0.4	5.999999995	0.77815125
316	61	Dec 6, 2016 9:41:39 AM	Complete	USA	10	Postdoc	10	11	0.25	3.666666663	0.56427143
317	61	Dec 6, 2016 9:41:39 AM	Complete	USA	10	Postdoc	10	12	0.5	12	1.079181246
318	61	Dec 6, 2016 9:41:39 AM	Complete	USA	10	Postdoc	10	43	0.03	1.329896907	0.123817976
287	62	Dec 6, 2016 1:53:37 PM	Complete	New Zealand	15	Professor	5	2	0.5	2.000000002	0.301029996
288	62	Dec 6, 2016 1:53:37 PM	Complete	New Zealand	15	Professor	5	4	0.4	2.666666665	0.425968732
289	62	Dec 6, 2016 1:53:37 PM	Complete	New Zealand	15	Professor	5	5	0.75	15	1.176091259
290	62	Dec 6, 2016 1:53:37 PM	Complete	New Zealand	15	Professor	5	5	0.1	0.555555556	-0.255272505
302	63	Dec 6, 2016 7:35:38 PM	Complete	Germany	6	Postdoc	7	1	0.99	99.00000009	1.995635195
303	63	Dec 6, 2016 7:35:38 PM	Complete	Germany	6	Postdoc	7	3	0.9	26.99999999	1.431363764
304	63	Dec 6, 2016 7:35:38 PM	Complete	Germany	6	Postdoc	7	4	0.8	16.00000001	1.204119983
305	63	Dec 6, 2016 7:35:38 PM	Complete	Germany	6	Postdoc	7	5	0.95	94.99999994	1.977723605
306	63	Dec 6, 2016 7:35:38 PM	Complete	Germany	6	Postdoc	7	5	0.1	0.555555556	-0.255272505
307	63	Dec 6, 2016 7:35:38 PM	Complete	Germany	6	Postdoc	7	5	0.05	0.263157895	-0.579783597
308	63	Dec 6, 2016 7:35:38 PM	Complete	Germany	6	Postdoc	7	6	0.1	0.666666667	-0.176091259
319	64	Dec 9, 2016 2:59:29 AM	Complete	Netherlands	6	Postdoc	13	5	0.4	3.333333331	0.522878745
320	64	Dec 9, 2016 2:59:29 AM	Complete	Netherlands	6	Postdoc	13	7	0.4	4.666666667	0.669006781
321	64	Dec 9, 2016 2:59:29 AM	Complete	Netherlands	6	Postdoc	13	7	0.4	4.666666667	0.669006781
322	64	Dec 9, 2016 2:59:29 AM	Complete	Netherlands	6	Postdoc	13	7	0.35	3.769230772	0.576252728
323	64	Dec 9, 2016 2:59:29 AM	Complete	Netherlands	6	Postdoc	13	7	0.3	3.000000002	0.477121255
324	64	Dec 9, 2016 2:59:29 AM	Complete	Netherlands	6	Postdoc	13	7	0.15	1.235294117	0.091770373
325	64	Dec 9, 2016 2:59:29 AM	Complete	Netherlands	6	Postdoc	13	7	0.1	0.777777779	-0.109144469
326	64	Dec 9, 2016 2:59:29 AM	Complete	Netherlands	6	Postdoc	13	10	0.75	30.00000002	1.477121255
327	64	Dec 9, 2016 2:59:29 AM	Complete	Netherlands	6	Postdoc	13	10	0.2	2.500000002	0.397940009
328	64	Dec 9, 2016 2:59:29 AM	Complete	Netherlands	6	Postdoc	13	11	0.4	7.333333332	0.865301426
329	64	Dec 9, 2016 2:59:29 AM	Complete	Netherlands	6	Postdoc	13	16	0.2	3.999999997	0.602059991
330	64	Dec 9, 2016 2:59:29 AM	Complete	Netherlands	6	Postdoc	13	21	0.35	11.3076923	1.053373982
331	64	Dec 9, 2016 2:59:29 AM	Complete	Netherlands	6	Postdoc	13	22	0.09	2.175824176	0.337623798
23	65	Dec 12, 2016 2:39:54 AM	Complete	Denmak	10	Tenure ECR	18	2	0.75	5.999999995	0.77815125
24	65	Dec 12, 2016 2:39:54 AM	Complete	Denmak	10	Tenure ECR	18	3	0.95	57.00000004	1.755874856
25	65	Dec 12, 2016 2:39:54 AM	Complete	Denmak	10	Tenure ECR	18	3	0.5	3.000000002	0.477121255
26	65	Dec 12, 2016 2:39:54 AM	Complete	Denmak	10	Tenure ECR	18	3	0.25	1	0
27	65	Dec 12, 2016 2:39:54 AM	Complete	Denmak	10	Tenure ECR	18	5	0.08	0.434782609	-0.361727836
28	65	Dec 12, 2016 2:39:54 AM	Complete	Denmak	10	Tenure ECR	18	5	0.08	0.434782609	-0.361727836
29	65	Dec 12, 2016 2:39:54 AM	Complete	Denmak	10	Tenure ECR	18	6	0.9	54.00000002	1.73239376
30	65	Dec 12, 2016 2:39:54 AM	Complete	Denmak	10	Tenure ECR	18	6	0.3	2.571428571	0.410174465
31	65	Dec 12, 2016 2:39:54 AM	Complete	Denmak	10	Tenure ECR	18	6	0.3	2.571428571	0.410174465
32	65	Dec 12, 2016 2:39:54 AM	Complete	Denmak	10	Tenure ECR	18	6	0.25	2.000000002	0.301029996
33	65	Dec 12, 2016 2:39:54 AM	Complete	Denmak	10	Tenure ECR	18	7	0.04	0.291666666	-0.535113202
34	65	Dec 12, 2016 2:39:54 AM	Complete	Denmak	10	Tenure ECR	18	8	0.2	2.000000002	0.301029996
35	65	Dec 12, 2016 2:39:54 AM	Complete	Denmak	10	Tenure ECR	18	8	0.05	0.421052632	-0.375663614
36	65	Dec 12, 2016 2:39:54 AM	Complete	Denmak	10	Tenure ECR	18	9	0.1	1	0
37	65	Dec 12, 2016 2:39:54 AM	Complete	Denmak	10	Tenure ECR	18	10	0.25	3.333333331	0.522878745
38	65	Dec 12, 2016 2:39:54 AM	Complete	Denmak	10	Tenure ECR	18	11	0.05	0.578947368	-0.237360916
39	65	Dec 12, 2016 2:39:54 AM	Complete	Denmak	10	Tenure ECR	18	13	0.08	1.130434783	0.053245512
40	65	Dec 12, 2016 2:39:54 AM	Complete	Denmak	10	Tenure ECR	18	16	0.4	10.66666668	1.028028724
11	66	Dec 12, 2016 10:26:11 AM	Complete	France	10	Tenure ECR	12	2	0.6	3.000000002	0.477121255
12	66	Dec 12, 2016 10:26:11 AM	Complete	France	10	Tenure ECR	12	5	0.3	2.142857143	0.330993219
13	66	Dec 12, 2016 10:26:11 AM	Complete	France	10	Tenure ECR	12	5	0.1	0.555555556	-0.255272505
14	66	Dec 12, 2016 10:26:11 AM	Complete	France	10	Tenure ECR	12	7	0.3	3.000000002	0.477121255
15	66	Dec 12, 2016 10:26:11 AM	Complete	France	10	Tenure ECR	12	7	0.1	0.777777779	-0.109144469
16	66	Dec 12, 2016 10:26:11 AM	Complete	France	10	Tenure ECR	12	8	0.4	5.333333334	0.726998728
17	66	Dec 12, 2016 10:26:11 AM	Complete	France	10	Tenure ECR	12	8	0.3	3.428571431	0.535113202
18	66	Dec 12, 2016 10:26:11 AM	Complete	France	10	Tenure ECR	12	8	0.3	3.428571431	0.535113202
19	66	Dec 12, 2016 10:26:11 AM	Complete	France	10	Tenure ECR	12	9	0.4	5.999999995	0.77815125
20	66	Dec 12, 2016 10:26:11 AM	Complete	France	10	Tenure ECR	12	10	0.2	2.500000002	0.397940009
21	66	Dec 12, 2016 10:26:11 AM	Complete	France	10	Tenure ECR	12	10	0.1	1.111111112	0.045757491
22	66	Dec 12, 2016 10:26:11 AM	Complete	France	10	Tenure ECR	12	65	0.05	3.421052634	0.534159756
41	68	Dec 15, 2016 3:40:47 AM	Complete	Japan	10	Other	2	2	0.9	18	1.255272505
42	68	Dec 15, 2016 3:40:47 AM	Complete	Japan	10	Other	2	2	0.9	18	1.255272505
43	69	Dec 16, 2016 3:40:50 AM	Complete	New Zealand	16	Mid-career PI	29	1	0.01	0.01010101	-1.995635195
44	69	Dec 16, 2016 3:40:50 AM	Complete	New Zealand	16	Mid-career PI	29	1	0.01	0.01010101	-1.995635195
45	69	Dec 16, 2016 3:40:50 AM	Complete	New Zealand	16	Mid-career PI	29	3	0.9	26.99999999	1.431363764
46	69	Dec 16, 2016 3:40:50 AM	Complete	New Zealand	16	Mid-career PI	29	3	0.85	16.99999999	1.230448921
47	69	Dec 16, 2016 3:40:50 AM	Complete	New Zealand	16	Mid-career PI	29	3	0.4	2.000000002	0.301029996
48	69	Dec 16, 2016 3:40:50 AM	Complete	New Zealand	16	Mid-career PI	29	3	0.3	1.285714284	0.109144469
49	69	Dec 16, 2016 3:40:50 AM	Complete	New Zealand	16	Mid-career PI	29	3	0.25	1	0
50	69	Dec 16, 2016 3:40:50 AM	Complete	New Zealand	16	Mid-career PI	29	3	0.1	0.333333333	-0.477121255
51	69	Dec 16, 2016 3:40:50 AM	Complete	New Zealand	16	Mid-career PI	29	4	0.3	1.714285714	0.234083206
52	69	Dec 16, 2016 3:40:50 AM	Complete	New Zealand	16	Mid-career PI	29	4	0.25	1.333333335	0.124938737
53	69	Dec 16, 2016 3:40:50 AM	Complete	New Zealand	16	Mid-career PI	29	4	0.2	1	0
54	69	Dec 16, 2016 3:40:50 AM	Complete	New Zealand	16	Mid-career PI	29	4	0.2	1	0
55	69	Dec 16, 2016 3:40:50 AM	Complete	New Zealand	16	Mid-career PI	29	4	0.2	1	0
56	69	Dec 16, 2016 3:40:50 AM	Complete	New Zealand	16	Mid-career PI	29	4	0.15	0.705882353	-0.151267675
57	69	Dec 16, 2016 3:40:50 AM	Complete	New Zealand	16	Mid-career PI	29	4	0.05	0.210526316	-0.67669361
58	69	Dec 16, 2016 3:40:50 AM	Complete	New Zealand	16	Mid-career PI	29	5	0.7	11.66666668	1.06694679
59	69	Dec 16, 2016 3:40:50 AM	Complete	New Zealand	16	Mid-career PI	29	5	0.25	1.666666668	0.22184875
60	69	Dec 16, 2016 3:40:50 AM	Complete	New Zealand	16	Mid-career PI	29	5	0.15	0.882352942	-0.054357662
61	69	Dec 16, 2016 3:40:50 AM	Complete	New Zealand	16	Mid-career PI	29	5	0.15	0.882352942	-0.054357662
62	69	Dec 16, 2016 3:40:50 AM	Complete	New Zealand	16	Mid-career PI	29	5	0.15	0.882352942	-0.054357662
63	69	Dec 16, 2016 3:40:50 AM	Complete	New Zealand	16	Mid-career PI	29	5	0.15	0.882352942	-0.054357662
64	69	Dec 16, 2016 3:40:50 AM	Complete	New Zealand	16	Mid-career PI	29	5	0.1	0.555555556	-0.255272505
65	69	Dec 16, 2016 3:40:50 AM	Complete	New Zealand	16	Mid-career PI	29	5	0.1	0.555555556	-0.255272505
66	69	Dec 16, 2016 3:40:50 AM	Complete	New Zealand	16	Mid-career PI	29	5	0.05	0.263157895	-0.579783597
67	69	Dec 16, 2016 3:40:50 AM	Complete	New Zealand	16	Mid-career PI	29	6	0.15	1.05882353	0.024823584
68	69	Dec 16, 2016 3:40:50 AM	Complete	New Zealand	16	Mid-career PI	29	6	0.1	0.666666667	-0.176091259
69	69	Dec 16, 2016 3:40:50 AM	Complete	New Zealand	16	Mid-career PI	29	9	0.25	3.000000002	0.477121255
70	69	Dec 16, 2016 3:40:50 AM	Complete	New Zealand	16	Mid-career PI	29	10	0.12	1.363636364	0.134698574
71	70	Dec 17, 2016 10:41:55 AM	Complete	USA	8	Postdoc	2	4	0.65	7.428571435	0.870905304
72	70	Dec 17, 2016 10:41:55 AM	Complete	USA	8	Postdoc	2	5	0.65	9.285714294	0.967815317
73	71	Dec 18, 2016 6:12:29 AM	Complete	Czech Republic	6	Postdoc	7	2	0.8	8	0.903089987
74	71	Dec 18, 2016 6:12:29 AM	Complete	Czech Republic	6	Postdoc	7	2	0.7	4.666666667	0.669006781
75	71	Dec 18, 2016 6:12:29 AM	Complete	Czech Republic	6	Postdoc	7	2	0.7	4.666666667	0.669006781
76	71	Dec 18, 2016 6:12:29 AM	Complete	Czech Republic	6	Postdoc	7	4	0.1	0.444444445	-0.352182518
77	71	Dec 18, 2016 6:12:29 AM	Complete	Czech Republic	6	Postdoc	7	6	0.1	0.666666667	-0.176091259
78	71	Dec 18, 2016 6:12:29 AM	Complete	Czech Republic	6	Postdoc	7	7	0.1	0.777777779	-0.109144469
79	71	Dec 18, 2016 6:12:29 AM	Complete	Czech Republic	6	Postdoc	7	12	0.05	0.631578947	-0.199572355
129	72	Dec 20, 2016 8:29:26 AM	Complete	Brazil	12	Postdoc	5	2	0.75	5.999999995	0.77815125
130	72	Dec 20, 2016 8:29:26 AM	Complete	Brazil	12	Postdoc	5	2	0.75	5.999999995	0.77815125
131	72	Dec 20, 2016 8:29:26 AM	Complete	Brazil	12	Postdoc	5	2	0.75	5.999999995	0.77815125
132	72	Dec 20, 2016 8:29:26 AM	Complete	Brazil	12	Postdoc	5	2	0.75	5.999999995	0.77815125
133	72	Dec 20, 2016 8:29:26 AM	Complete	Brazil	12	Postdoc	5	4	0.35	2.153846154	0.333214679
134	73	Dec 20, 2016 8:43:33 AM	Complete	Germany	6	Postdoc	6	3	0.6	4.500000002	0.653212514
135	73	Dec 20, 2016 8:43:33 AM	Complete	Germany	6	Postdoc	6	4	0.8	16.00000001	1.204119983
136	73	Dec 20, 2016 8:43:33 AM	Complete	Germany	6	Postdoc	6	6	0.6	8.999999991	0.954242509
137	73	Dec 20, 2016 8:43:33 AM	Complete	Germany	6	Postdoc	6	7	0.05	0.368421053	-0.433655561
138	74	Dec 20, 2016 8:45:17 AM	Complete	USA	25	Professor	25	2	0.5	2.000000002	0.301029996
139	74	Dec 20, 2016 8:45:17 AM	Complete	USA	25	Professor	25	2	0.4	1.333333335	0.124938737
140	74	Dec 20, 2016 8:45:17 AM	Complete	USA	25	Professor	25	2	0.3	0.857142856	-0.06694679
141	74	Dec 20, 2016 8:45:17 AM	Complete	USA	25	Professor	25	3	0.4	2.000000002	0.301029996
142	74	Dec 20, 2016 8:45:17 AM	Complete	USA	25	Professor	25	3	0.4	2.000000002	0.301029996
143	74	Dec 20, 2016 8:45:17 AM	Complete	USA	25	Professor	25	3	0.3	1.285714284	0.109144469
144	74	Dec 20, 2016 8:45:17 AM	Complete	USA	25	Professor	25	3	0.2	0.749999999	-0.124938737
145	74	Dec 20, 2016 8:45:17 AM	Complete	USA	25	Professor	25	4	0.75	12	1.079181246
146	74	Dec 20, 2016 8:45:17 AM	Complete	USA	25	Professor	25	4	0.4	2.666666665	0.425968732
147	74	Dec 20, 2016 8:45:17 AM	Complete	USA	25	Professor	25	4	0.3	1.714285714	0.234083206
148	74	Dec 20, 2016 8:45:17 AM	Complete	USA	25	Professor	25	4	0.3	1.714285714	0.234083206
149	74	Dec 20, 2016 8:45:17 AM	Complete	USA	25	Professor	25	5	0.4	3.333333331	0.522878745
150	74	Dec 20, 2016 8:45:17 AM	Complete	USA	25	Professor	25	5	0.3	2.142857143	0.330993219
151	74	Dec 20, 2016 8:45:17 AM	Complete	USA	25	Professor	25	5	0.3	2.142857143	0.330993219
152	74	Dec 20, 2016 8:45:17 AM	Complete	USA	25	Professor	25	5	0.25	1.666666668	0.22184875
153	74	Dec 20, 2016 8:45:17 AM	Complete	USA	25	Professor	25	5	0.2	1.25	0.096910013
154	74	Dec 20, 2016 8:45:17 AM	Complete	USA	25	Professor	25	6	0.3	2.571428571	0.410174465
155	74	Dec 20, 2016 8:45:17 AM	Complete	USA	25	Professor	25	6	0.3	2.571428571	0.410174465
156	74	Dec 20, 2016 8:45:17 AM	Complete	USA	25	Professor	25	6	0.3	2.571428571	0.410174465
157	74	Dec 20, 2016 8:45:17 AM	Complete	USA	25	Professor	25	6	0.3	2.571428571	0.410174465
158	74	Dec 20, 2016 8:45:17 AM	Complete	USA	25	Professor	25	6	0.2	1.5	0.176091259
159	74	Dec 20, 2016 8:45:17 AM	Complete	USA	25	Professor	25	8	0.3	3.428571431	0.535113202
160	74	Dec 20, 2016 8:45:17 AM	Complete	USA	25	Professor	25	9	0.3	3.857142856	0.586265724
161	74	Dec 20, 2016 8:45:17 AM	Complete	USA	25	Professor	25	9	0.3	3.857142856	0.586265724
162	74	Dec 20, 2016 8:45:17 AM	Complete	USA	25	Professor	25	14	0.03	0.432989691	-0.363522444
163	75	Dec 20, 2016 8:49:37 AM	Complete	Brazil	13	Postdoc	4	3	0.25	1	0
164	75	Dec 20, 2016 8:49:37 AM	Complete	Brazil	13	Postdoc	4	4	0.3	1.714285714	0.234083206
165	75	Dec 20, 2016 8:49:37 AM	Complete	Brazil	13	Postdoc	4	12	0.25	3.999999997	0.602059991
166	76	Dec 20, 2016 8:52:07 AM	Complete	USA	46	Other	17	1	0.4	0.666666667	-0.176091259
167	76	Dec 20, 2016 8:52:07 AM	Complete	USA	46	Other	17	1	0.1	0.111111111	-0.954242509
168	76	Dec 20, 2016 8:52:07 AM	Complete	USA	46	Other	17	2	0.7	4.666666667	0.669006781
169	76	Dec 20, 2016 8:52:07 AM	Complete	USA	46	Other	17	2	0.3	0.857142856	-0.06694679
170	76	Dec 20, 2016 8:52:07 AM	Complete	USA	46	Other	17	2	0.1	0.222222222	-0.653212514
171	76	Dec 20, 2016 8:52:07 AM	Complete	USA	46	Other	17	2	0.1	0.222222222	-0.653212514
172	76	Dec 20, 2016 8:52:07 AM	Complete	USA	46	Other	17	2	0.05	0.105263158	-0.977723605
173	76	Dec 20, 2016 8:52:07 AM	Complete	USA	46	Other	17	2	0.05	0.105263158	-0.977723605
174	76	Dec 20, 2016 8:52:07 AM	Complete	USA	46	Other	17	3	0.15	0.529411765	-0.276206412
175	76	Dec 20, 2016 8:52:07 AM	Complete	USA	46	Other	17	3	0.1	0.333333333	-0.477121255
176	76	Dec 20, 2016 8:52:07 AM	Complete	USA	46	Other	17	3	0.1	0.333333333	-0.477121255
177	76	Dec 20, 2016 8:52:07 AM	Complete	USA	46	Other	17	4	0.2	1	0
178	76	Dec 20, 2016 8:52:07 AM	Complete	USA	46	Other	17	4	0.15	0.705882353	-0.151267675
179	76	Dec 20, 2016 8:52:07 AM	Complete	USA	46	Other	17	4	0.1	0.444444445	-0.352182518
180	76	Dec 20, 2016 8:52:07 AM	Complete	USA	46	Other	17	5	0.05	0.263157895	-0.579783597
181	76	Dec 20, 2016 8:52:07 AM	Complete	USA	46	Other	17	6	0.15	1.05882353	0.024823584
182	76	Dec 20, 2016 8:52:07 AM	Complete	USA	46	Other	17	19	0.05	1	9.64E-17
185	77	Dec 20, 2016 9:31:28 AM	Complete	USA	7	Postdoc	6	2	0.75	5.999999995	0.77815125
186	77	Dec 20, 2016 9:31:28 AM	Complete	USA	7	Postdoc	6	4	0.7	9.333333341	0.970036777
187	77	Dec 20, 2016 9:31:28 AM	Complete	USA	7	Postdoc	6	4	0.7	9.333333341	0.970036777
188	77	Dec 20, 2016 9:31:28 AM	Complete	USA	7	Postdoc	6	4	0.5	3.999999997	0.602059991
189	77	Dec 20, 2016 9:31:28 AM	Complete	USA	7	Postdoc	6	5	0.5	4.999999996	0.698970004
190	77	Dec 20, 2016 9:31:28 AM	Complete	USA	7	Postdoc	6	9	0.1	1	0
191	78	Dec 20, 2016 9:50:26 AM	Complete	USA	5.5	Postdoc	5	1	0.9	8.999999991	0.954242509
192	78	Dec 20, 2016 9:50:26 AM	Complete	USA	5.5	Postdoc	5	1	0.85	5.666666671	0.753327667
193	78	Dec 20, 2016 9:50:26 AM	Complete	USA	5.5	Postdoc	5	2	0.9	18	1.255272505
194	78	Dec 20, 2016 9:50:26 AM	Complete	USA	5.5	Postdoc	5	3	0.75	8.999999991	0.954242509
195	78	Dec 20, 2016 9:50:26 AM	Complete	USA	5.5	Postdoc	5	7	0.7	16.33333332	1.213074825
82	79	Dec 20, 2016 10:21:31 AM	Complete	Brazil	9	Tenure ECR	10	1	0.85	5.666666671	0.753327667
83	79	Dec 20, 2016 10:21:31 AM	Complete	Brazil	9	Tenure ECR	10	2	0.4	1.333333335	0.124938737
84	79	Dec 20, 2016 10:21:31 AM	Complete	Brazil	9	Tenure ECR	10	3	0.8	12	1.079181246
85	79	Dec 20, 2016 10:21:31 AM	Complete	Brazil	9	Tenure ECR	10	3	0.5	3.000000002	0.477121255
86	79	Dec 20, 2016 10:21:31 AM	Complete	Brazil	9	Tenure ECR	10	3	0.25	1	0
87	79	Dec 20, 2016 10:21:31 AM	Complete	Brazil	9	Tenure ECR	10	3	0.2	0.749999999	-0.124938737
88	79	Dec 20, 2016 10:21:31 AM	Complete	Brazil	9	Tenure ECR	10	4	0.15	0.705882353	-0.151267675
89	79	Dec 20, 2016 10:21:31 AM	Complete	Brazil	9	Tenure ECR	10	6	0.125	0.857142856	-0.06694679
90	79	Dec 20, 2016 10:21:31 AM	Complete	Brazil	9	Tenure ECR	10	7	0.1	0.777777779	-0.109144469
91	79	Dec 20, 2016 10:21:31 AM	Complete	Brazil	9	Tenure ECR	10	7	0.1	0.777777779	-0.109144469
96	81	Dec 20, 2016 11:15:15 AM	Complete	America	6	PostGrad	5	2	0.9	18	1.255272505
97	81	Dec 20, 2016 11:15:15 AM	Complete	America	6	PostGrad	5	4	0.2	1	0
98	81	Dec 20, 2016 11:15:15 AM	Complete	America	6	PostGrad	5	7	0.65	12.99999999	1.113943352
99	82	Dec 20, 2016 11:30:38 AM	Complete	USA	5	Postdoc	3	2	0.8	8	0.903089987
100	82	Dec 20, 2016 11:30:38 AM	Complete	USA	5	Postdoc	3	5	0.4	3.333333331	0.522878745
101	82	Dec 20, 2016 11:30:38 AM	Complete	USA	5	Postdoc	3	7	0.2	1.750000001	0.243038049
102	83	Dec 20, 2016 12:01:19 PM	Complete	Canada	9	Postdoc	13	3	0.45	2.454545455	0.389971079
103	83	Dec 20, 2016 12:01:19 PM	Complete	Canada	9	Postdoc	13	3	0.4	2.000000002	0.301029996
104	83	Dec 20, 2016 12:01:19 PM	Complete	Canada	9	Postdoc	13	3	0.35	1.615384614	0.208275942
105	83	Dec 20, 2016 12:01:19 PM	Complete	Canada	9	Postdoc	13	3	0.35	1.615384614	0.208275942
106	83	Dec 20, 2016 12:01:19 PM	Complete	Canada	9	Postdoc	13	4	0.8	16.00000001	1.204119983
107	83	Dec 20, 2016 12:01:19 PM	Complete	Canada	9	Postdoc	13	4	0.3	1.714285714	0.234083206
108	83	Dec 20, 2016 12:01:19 PM	Complete	Canada	9	Postdoc	13	4	0.2	1	0
109	83	Dec 20, 2016 12:01:19 PM	Complete	Canada	9	Postdoc	13	5	0.3	2.142857143	0.330993219
110	83	Dec 20, 2016 12:01:19 PM	Complete	Canada	9	Postdoc	13	5	0.1	0.555555556	-0.255272505
111	83	Dec 20, 2016 12:01:19 PM	Complete	Canada	9	Postdoc	13	7	0.1	0.777777779	-0.109144469
112	83	Dec 20, 2016 12:01:19 PM	Complete	Canada	9	Postdoc	13	12	0.7	27.99999998	1.447158031
113	83	Dec 20, 2016 12:01:19 PM	Complete	Canada	9	Postdoc	13	12	0.2	3.000000002	0.477121255
114	83	Dec 20, 2016 12:01:19 PM	Complete	Canada	9	Postdoc	13	12	0.1	1.333333335	0.124938737
115	84	Dec 20, 2016 12:41:52 PM	Complete	USA	11	Postdoc	2	2	0.95	38.00000003	1.579783597
116	84	Dec 20, 2016 12:41:52 PM	Complete	USA	11	Postdoc	2	3	0.3	1.285714284	0.109144469
117	85	Dec 20, 2016 12:52:35 PM	Complete	USA	7	Tenure ECR	6	2	0.85	11.33333332	1.054357662
118	85	Dec 20, 2016 12:52:35 PM	Complete	USA	7	Tenure ECR	6	2	0.85	11.33333332	1.054357662
119	85	Dec 20, 2016 12:52:35 PM	Complete	USA	7	Tenure ECR	6	2	0.85	11.33333332	1.054357662
120	85	Dec 20, 2016 12:52:35 PM	Complete	USA	7	Tenure ECR	6	2	0.85	11.33333332	1.054357662
121	85	Dec 20, 2016 12:52:35 PM	Complete	USA	7	Tenure ECR	6	3	0.3	1.285714284	0.109144469
122	85	Dec 20, 2016 12:52:35 PM	Complete	USA	7	Tenure ECR	6	3	0.3	1.285714284	0.109144469
80	86	Dec 20, 2016 1:03:35 PM	Complete	USA	6	Postdoc	2	7	0.75	21.00000001	1.322219295
81	86	Dec 20, 2016 1:03:35 PM	Complete	USA	6	Postdoc	2	7	0.5	7	0.84509804
123	87	Dec 20, 2016 2:36:51 PM	Complete	USA	28	Other	1	3	0.1	0.333333333	-0.477121255
124	88	Dec 20, 2016 3:23:53 PM	Complete	USA	25	Professor	3	2	0.4	1.333333335	0.124938737
125	88	Dec 20, 2016 3:23:53 PM	Complete	USA	25	Professor	3	2	0.4	1.333333335	0.124938737
126	88	Dec 20, 2016 3:23:53 PM	Complete	USA	25	Professor	3	3	0.1	0.333333333	-0.477121255
127	89	Dec 20, 2016 4:47:54 PM	Complete	USA	5	PostGrad	2	2	0.75	5.999999995	0.77815125
128	89	Dec 20, 2016 4:47:54 PM	Complete	USA	5	PostGrad	2	4	0.3	1.714285714	0.234083206
183	90	Dec 20, 2016 9:16:07 PM	Complete	Brazil	4	PostGrad	2	5	0.2	1.25	0.096910013
184	90	Dec 20, 2016 9:16:07 PM	Complete	Brazil	4	PostGrad	2	5	0.2	1.25	0.096910013
92	91	Dec 20, 2016 11:13:30 PM	Complete	Canada	43	Professor	4	2	0.2	0.5	-0.301029996
93	91	Dec 20, 2016 11:13:30 PM	Complete	Canada	43	Professor	4	4	0.15	0.705882353	-0.151267675
94	91	Dec 20, 2016 11:13:30 PM	Complete	Canada	43	Professor	4	4	0.15	0.705882353	-0.151267675
95	91	Dec 20, 2016 11:13:30 PM	Complete	Canada	43	Professor	4	6	0.2	1.5	0.176091259
210	92	Dec 21, 2016 4:15:38 AM	Complete	italy	10	Postdoc	20	2	0.75	5.999999995	0.77815125
211	92	Dec 21, 2016 4:15:38 AM	Complete	italy	10	Postdoc	20	2	0.5	2.000000002	0.301029996
212	92	Dec 21, 2016 4:15:38 AM	Complete	italy	10	Postdoc	20	4	0.25	1.333333335	0.124938737
213	92	Dec 21, 2016 4:15:38 AM	Complete	italy	10	Postdoc	20	5	0.6	7.499999993	0.875061263
214	92	Dec 21, 2016 4:15:38 AM	Complete	italy	10	Postdoc	20	5	0.3	2.142857143	0.330993219
215	92	Dec 21, 2016 4:15:38 AM	Complete	italy	10	Postdoc	20	5	0.25	1.666666668	0.22184875
216	92	Dec 21, 2016 4:15:38 AM	Complete	italy	10	Postdoc	20	5	0.2	1.25	0.096910013
217	92	Dec 21, 2016 4:15:38 AM	Complete	italy	10	Postdoc	20	6	0.3	2.571428571	0.410174465
218	92	Dec 21, 2016 4:15:38 AM	Complete	italy	10	Postdoc	20	7	0.8	27.99999998	1.447158031
219	92	Dec 21, 2016 4:15:38 AM	Complete	italy	10	Postdoc	20	7	0.5	7	0.84509804
220	92	Dec 21, 2016 4:15:38 AM	Complete	italy	10	Postdoc	20	7	0.2	1.750000001	0.243038049
221	92	Dec 21, 2016 4:15:38 AM	Complete	italy	10	Postdoc	20	7	0.2	1.750000001	0.243038049
222	92	Dec 21, 2016 4:15:38 AM	Complete	italy	10	Postdoc	20	7	0.14	1.139534883	0.056727624
223	92	Dec 21, 2016 4:15:38 AM	Complete	italy	10	Postdoc	20	8	0.13	1.1954023	0.077514087
224	92	Dec 21, 2016 4:15:38 AM	Complete	italy	10	Postdoc	20	9	0.25	3.000000002	0.477121255
225	92	Dec 21, 2016 4:15:38 AM	Complete	italy	10	Postdoc	20	10	0.4	6.666666668	0.823908741
226	92	Dec 21, 2016 4:15:38 AM	Complete	italy	10	Postdoc	20	10	0.2	2.500000002	0.397940009
227	92	Dec 21, 2016 4:15:38 AM	Complete	italy	10	Postdoc	20	10	0.05	0.526315789	-0.278753601
228	92	Dec 21, 2016 4:15:38 AM	Complete	italy	10	Postdoc	20	13	0.08	1.130434783	0.053245512
229	92	Dec 21, 2016 4:15:38 AM	Complete	italy	10	Postdoc	20	17	0.06	1.085106383	0.035472318
230	93	Dec 21, 2016 9:24:14 AM	Complete	Netherlands	15	Postdoc	10	2	0.9	18	1.255272505
231	93	Dec 21, 2016 9:24:14 AM	Complete	Netherlands	15	Postdoc	10	2	0.45	1.636363637	0.21387982
232	93	Dec 21, 2016 9:24:14 AM	Complete	Netherlands	15	Postdoc	10	3	0.6	4.500000002	0.653212514
233	93	Dec 21, 2016 9:24:14 AM	Complete	Netherlands	15	Postdoc	10	3	0.4	2.000000002	0.301029996
234	93	Dec 21, 2016 9:24:14 AM	Complete	Netherlands	15	Postdoc	10	3	0.2	0.749999999	-0.124938737
235	93	Dec 21, 2016 9:24:14 AM	Complete	Netherlands	15	Postdoc	10	3	0.2	0.749999999	-0.124938737
236	93	Dec 21, 2016 9:24:14 AM	Complete	Netherlands	15	Postdoc	10	4	0.1	0.444444445	-0.352182518
237	93	Dec 21, 2016 9:24:14 AM	Complete	Netherlands	15	Postdoc	10	7	0.15	1.235294117	0.091770373
238	93	Dec 21, 2016 9:24:14 AM	Complete	Netherlands	15	Postdoc	10	8	0.1	0.88888889	-0.051152522
239	93	Dec 21, 2016 9:24:14 AM	Complete	Netherlands	15	Postdoc	10	9	0.05	0.47368421	-0.324511092
200	94	Dec 21, 2016 10:25:19 AM	Complete	United States	7	Postdoc	1	4	0.35	2.153846154	0.333214679
201	95	Dec 21, 2016 10:45:56 AM	Complete	USA	15	Tenure ECR	9	2	0.6	3.000000002	0.477121255
202	95	Dec 21, 2016 10:45:56 AM	Complete	USA	15	Tenure ECR	9	2	0.5	2.000000002	0.301029996
203	95	Dec 21, 2016 10:45:56 AM	Complete	USA	15	Tenure ECR	9	3	0.5	3.000000002	0.477121255
204	95	Dec 21, 2016 10:45:56 AM	Complete	USA	15	Tenure ECR	9	3	0.5	3.000000002	0.477121255
205	95	Dec 21, 2016 10:45:56 AM	Complete	USA	15	Tenure ECR	9	3	0.1	0.333333333	-0.477121255
206	95	Dec 21, 2016 10:45:56 AM	Complete	USA	15	Tenure ECR	9	4	0.35	2.153846154	0.333214679
207	95	Dec 21, 2016 10:45:56 AM	Complete	USA	15	Tenure ECR	9	4	0.3	1.714285714	0.234083206
208	95	Dec 21, 2016 10:45:56 AM	Complete	USA	15	Tenure ECR	9	4	0.15	0.705882353	-0.151267675
209	95	Dec 21, 2016 10:45:56 AM	Complete	USA	15	Tenure ECR	9	7	0.4	4.666666667	0.669006781
196	96	Dec 21, 2016 1:14:32 PM	Complete	USA	15	Mid-career PI	4	3	0.8	12	1.079181246
197	96	Dec 21, 2016 1:14:32 PM	Complete	USA	15	Mid-career PI	4	3	0.25	1	0
198	96	Dec 21, 2016 1:14:32 PM	Complete	USA	15	Mid-career PI	4	3	0.15	0.529411765	-0.276206412
199	96	Dec 21, 2016 1:14:32 PM	Complete	USA	15	Mid-career PI	4	5	0.2	1.25	0.096910013
240	97	Dec 22, 2016 10:29:46 AM	Complete	United Kingdom	4	Postdoc	4	6	0.4	3.999999997	0.602059991
241	97	Dec 22, 2016 10:29:46 AM	Complete	United Kingdom	4	Postdoc	4	6	0.4	3.999999997	0.602059991
242	97	Dec 22, 2016 10:29:46 AM	Complete	United Kingdom	4	Postdoc	4	6	0.15	1.05882353	0.024823584
243	97	Dec 22, 2016 10:29:46 AM	Complete	United Kingdom	4	Postdoc	4	7	0.2	1.750000001	0.243038049
244	98	Dec 22, 2016 10:45:11 AM	Complete	USA	8	Postdoc	8	2	0.25	0.666666667	-0.176091259
245	98	Dec 22, 2016 10:45:11 AM	Complete	USA	8	Postdoc	8	2	0.25	0.666666667	-0.176091259
246	98	Dec 22, 2016 10:45:11 AM	Complete	USA	8	Postdoc	8	3	0.95	57.00000004	1.755874856
247	98	Dec 22, 2016 10:45:11 AM	Complete	USA	8	Postdoc	8	3	0.95	57.00000004	1.755874856
248	98	Dec 22, 2016 10:45:11 AM	Complete	USA	8	Postdoc	8	3	0.5	3.000000002	0.477121255
249	98	Dec 22, 2016 10:45:11 AM	Complete	USA	8	Postdoc	8	4	0.65	7.428571435	0.870905304
250	98	Dec 22, 2016 10:45:11 AM	Complete	USA	8	Postdoc	8	7	0.45	5.727272723	0.757947864
251	98	Dec 22, 2016 10:45:11 AM	Complete	USA	8	Postdoc	8	8	0.9	71.99999993	1.857332496
252	99	Dec 22, 2016 6:12:22 PM	Complete	Canada	10	Postdoc	10	3	0.7	7	0.84509804
253	99	Dec 22, 2016 6:12:22 PM	Complete	Canada	10	Postdoc	10	5	0.4	3.333333331	0.522878745
254	99	Dec 22, 2016 6:12:22 PM	Complete	Canada	10	Postdoc	10	5	0.4	3.333333331	0.522878745
255	99	Dec 22, 2016 6:12:22 PM	Complete	Canada	10	Postdoc	10	6	0.4	3.999999997	0.602059991
256	99	Dec 22, 2016 6:12:22 PM	Complete	Canada	10	Postdoc	10	8	0.8	31.99999998	1.505149978
257	99	Dec 22, 2016 6:12:22 PM	Complete	Canada	10	Postdoc	10	8	0.1	0.88888889	-0.051152522
258	99	Dec 22, 2016 6:12:22 PM	Complete	Canada	10	Postdoc	10	9	0.8	36.00000002	1.556302501
259	99	Dec 22, 2016 6:12:22 PM	Complete	Canada	10	Postdoc	10	17	0.7	39.6666667	1.598425707
260	99	Dec 22, 2016 6:12:22 PM	Complete	Canada	10	Postdoc	10	20	0.8	80	1.903089987
261	100	Dec 24, 2016 11:23:30 AM	Complete	USA	12	Postdoc	1	3	0.8	12	1.079181246
262	101	Dec 25, 2016 2:23:45 AM	Complete	USA	13	Postdoc	6	4	0.1	0.444444445	-0.352182518
263	101	Dec 25, 2016 2:23:45 AM	Complete	USA	13	Postdoc	6	6	0.6	8.999999991	0.954242509
264	101	Dec 25, 2016 2:23:45 AM	Complete	USA	13	Postdoc	6	7	0.2	1.750000001	0.243038049
265	101	Dec 25, 2016 2:23:45 AM	Complete	USA	13	Postdoc	6	9	0.8	36.00000002	1.556302501
266	101	Dec 25, 2016 2:23:45 AM	Complete	USA	13	Postdoc	6	10	0.1	1.111111112	0.045757491
267	101	Dec 25, 2016 2:23:45 AM	Complete	USA	13	Postdoc	6	12	0.1	1.333333335	0.124938737
268	102	Dec 26, 2016 8:48:09 AM	Complete	Brazil	6	Postdoc	4	2	0.8	8	0.903089987
269	102	Dec 26, 2016 8:48:09 AM	Complete	Brazil	6	Postdoc	4	3	0.25	1	0
270	102	Dec 26, 2016 8:48:09 AM	Complete	Brazil	6	Postdoc	4	4	0.2	1	0
271	102	Dec 26, 2016 8:48:09 AM	Complete	Brazil	6	Postdoc	4	5	0.2	1.25	0.096910013
332	103	Jan 9, 2017 7:59:33 PM	Complete	Australia	7	Postdoc	11	4	0.35	2.153846154	0.333214679
333	103	Jan 9, 2017 7:59:33 PM	Complete	Australia	7	Postdoc	11	4	0.35	2.153846154	0.333214679
334	103	Jan 9, 2017 7:59:33 PM	Complete	Australia	7	Postdoc	11	4	0.3	1.714285714	0.234083206
335	103	Jan 9, 2017 7:59:33 PM	Complete	Australia	7	Postdoc	11	4	0.28	1.555555555	0.191885526
336	103	Jan 9, 2017 7:59:33 PM	Complete	Australia	7	Postdoc	11	4	0.15	0.705882353	-0.151267675
337	103	Jan 9, 2017 7:59:33 PM	Complete	Australia	7	Postdoc	11	5	0.3	2.142857143	0.330993219
338	103	Jan 9, 2017 7:59:33 PM	Complete	Australia	7	Postdoc	11	5	0.27	1.849315067	0.267010908
339	103	Jan 9, 2017 7:59:33 PM	Complete	Australia	7	Postdoc	11	5	0.25	1.666666668	0.22184875
340	103	Jan 9, 2017 7:59:33 PM	Complete	Australia	7	Postdoc	11	6	0.33	2.955223884	0.470590388
341	103	Jan 9, 2017 7:59:33 PM	Complete	Australia	7	Postdoc	11	7	0.2	1.750000001	0.243038049
